# Supplementary material for: Changes in poly(A) tail length dynamics from the loss of the circadian deadenylase Nocturnin
Source: Sci Rep. 2015 Nov 20;5:17059. doi: 10.1038/srep17059 (PMC4653638; doi:10.1038/srep17059)
Supplement: Supplementary Table S1 [file srep17059-s2.xls]

## Sheet: ZT4 WT<KO
Table S1. List of genes that have difference in their Long/Short ratio between WT and Noc KO
Fold Change>1.5
pvalue<0.05
total expression>200
time		ZT4			ZT4	ZT4	ZT4	ZT4	ZT4	ZT4	ZT4	ZT4
fractionation		LS			L/S	L/S	Total	Total	short	short	long	long
genotype		KO/WT		TOTAL	WT	KO	WT	KO	WT	KO	WT	KO
probe set	GENE SYMBOL	AVG	P value	expression	AVG	AVG	AVG	AVG	AVG	AVG	AVG	AVG	GENE
10392476	1700012B07	1.527	0.0165346	339.841	0.568682	0.868379	331.873	358	444.777	348.677	252.937	302.783	BC048675 // GenBank // Mus musculus RIKEN cDNA 1700012B07 gene, mRNA (cDNA clone MGC:58848 IMAGE:6774204), complete cds. // chr11 // 100 // 92 // 23 // 23 // 0 /// ENSMUST00000020941 // ENSEMBL // Adult male testis cDNA, RIKEN full-length enriched library, clone:4930518P14 product:hypothetical protein, full insert sequence gene:ENSMUSG00000020617 // chr11 // 100 // 92 // 23 // 23 // 0 /// ENSMUST…
10409796	1700014D04Rik	1.56499	0.0118844	239.383	0.754271	1.18043	234.877	228.637	286.25	215.84	215.91	254.783	ENSMUST00000055343 // ENSEMBL // Adult male testis cDNA, RIKEN full-length enriched library, clone:1700014D04 product:RIKEN cDNA 1700014D04 (Fragment) gene:ENSMUSG00000051054 // chr13 // 100 // 100 // 25 // 25 // 0
10375127	1700072H1	1.53664	0.0337079	272.847	0.686774	1.05533	278.357	268.03	326.027	263.103	223.907	277.66	AK006938 // GenBank HTC // Mus musculus adult male testis cDNA, RIKEN full-length enriched library, clone:1700072H12 product:hypothetical protein, full insert sequence. // chr11 // 96 // 100 // 24 // 25 // 0 /// ENSMUST00000059663 // ENSEMBL // cdna:pseudogene chromosome:NCBIM37:11:33413421:33413888:1 gene:ENSMUSG00000044619 // chr11 // 100 // 28 // 7 // 7 // 0
10377605	1810027O10	1.60641	0.018354	1858.67	1.14922	1.84612	1452.8	2193.51	1411.8	1571.05	1622.48	2900.36	BC117077 // GenBank // Mus musculus RIKEN cDNA 1810027O10 gene, mRNA (cDNA clone MGC:151454 IMAGE:40126396), complete cds. // chr11 // 100 // 93 // 25 // 25 // 0 /// BC048542 // GenBank // Mus musculus RIKEN cDNA 1810027O10 gene, mRNA (cDNA clone IMAGE:6542005). // chr11 // 100 // 100 // 27 // 27 // 0 /// ENSMUST00000094065 // ENSEMBL // UPF0451 protein C17orf61 homolog gene:ENSMUSG00000070394 //…
10449315	2900010M2	1.56457	0.0252008	715.831	0.971217	1.51954	593.523	901.607	607.757	635.767	590.263	966.07	BC030629 // GenBank // Mus musculus RIKEN cDNA 2900010M23 gene, mRNA (cDNA clone MGC:41028 IMAGE:1054665), complete cds. // chr17 // 88 // 100 // 21 // 24 // 0 /// ENSMUST00000025045 // ENSEMBL // Uncharacterized protein C6orf125 homolog gene:ENSMUSG00000024208 // chr17 // 100 // 100 // 24 // 24 // 0
10386211	3100002J23	1.55628	0.0151003	259.895	0.886795	1.3801	244.06	227.01	274.87	239.35	243.753	330.327	BC117741 // GenBank // Mus musculus RIKEN cDNA 3100002J23 gene, mRNA (cDNA clone MGC:143508 IMAGE:40090210), complete cds. // chr11 // 79 // 89 // 19 // 24 // 0 /// BC126964 // GenBank // Mus musculus RIKEN cDNA 3100002J23 gene, mRNA (cDNA clone MGC:143784 IMAGE:40093265), complete cds. // chr11 // 82 // 81 // 18 // 22 // 0 /// ENSMUST00000094156 // ENSEMBL // hypothetical protein LOC75429 isofor…
10383785	4921536K21	1.57639	0.0417873	243.649	0.764587	1.20529	241.037	246.383	307.473	195.853	235.09	236.06	BC048445 // GenBank // Mus musculus RIKEN cDNA 4921536K21 gene, mRNA (cDNA clone MGC:58156 IMAGE:6704927), complete cds. // chr11 // 100 // 60 // 15 // 15 // 0
10351471	4930500M09Rik	1.56551	0.0318894	522.274	0.559144	0.875347	535.673	511.27	673.273	552.95	376.457	484.023	ENSMUST00000055830 // ENSEMBL // Adult male testis cDNA, RIKEN full-length enriched library, clone:4930500M09 product:hypothetical HMG-I and HMG-Y DNA-binding domain (A+T-hook) containing protein, full insert sequence gene:ENSMUSG00000044306 // chr1 // 100 // 100 // 16 // 16 // 0
10508178	5730409E04Rik	1.5146	0.0171012	1811	0.587472	0.889786	1750.31	1441.59	2275.75	2149.15	1336.94	1912.28	ENSMUST00000097886 // ENSEMBL // UPF0500 protein C1orf216 homolog gene:ENSMUSG00000073755 // chr4 // 100 // 100 // 25 // 25 // 0
10491212	6130401L20	1.57452	0.0228517	572.779	0.653212	1.0285	573.853	573.72	676.033	577.51	441.593	593.967	BC117810 // GenBank // Mus musculus RIKEN cDNA 6130401L20 gene, mRNA (cDNA clone MGC:143724 IMAGE:40092604), complete cds. // chr3 // 91 // 74 // 21 // 23 // 0 /// ENSMUST00000099169 // ENSEMBL // Isoform 1 of EGF-like domain-containing protein C3orf50 homolog gene:ENSMUSG00000063600 // chr3 // 100 // 52 // 16 // 16 // 0
10446214	Alkbh7	1.61654	0.0271361	630.481	0.911275	1.47311	545.79	677.013	567.633	596.487	517.27	878.69	NM_025538 // RefSeq // Mus musculus alkB, alkylation repair homolog 7 (E. coli) (Alkbh7), mRNA. // chr17 // 100 // 100 // 28 // 28 // 0 /// ENSMUST00000002737 // ENSEMBL // Isoform 1 of Alkylated DNA repair protein alkB homolog 7 gene:ENSMUSG00000002661 // chr17 // 100 // 82 // 23 // 23 // 0 /// BC029677 // GenBank // Mus musculus alkB, alkylation repair homolog 7 (E. coli), mRNA (cDNA clone MGC:…
10478114	Arhgap40	1.51	0.0419082	377.708	0.732413	1.10595	355.367	382.087	469.903	339.387	344.163	375.343	ENSMUST00000099133 // ENSEMBL // similar to likely orthologue of H. sapiens chromosome 20 open reading frame 95 gene:ENSMUSG00000074625 // chr2 // 100 // 92 // 24 // 24 // 0
10364559	Arid3	1.86	0.0145574	1096.11	0.435586	0.810191	1118.21	944.923	1445.55	1347.01	629.663	1091.33	NM_007880 // RefSeq // Mus musculus AT rich interactive domain 3A (Bright like) (Arid3a), mRNA. // chr10 // 100 // 100 // 31 // 31 // 0 /// ENSMUST00000019708 // ENSEMBL // AT-rich interactive domain-containing protein 3A gene:ENSMUSG00000019564 // chr10 // 100 // 100 // 31 // 31 // 0 /// ENSMUST00000105376 // ENSEMBL // AT-rich interactive domain-containing protein 3A gene:ENSMUSG00000019564 // …
10354739	Atp5l	1.67196	0.0259138	4142.07	1.05322	1.76094	3377.68	5094.37	3321.68	3462.68	3498.44	6097.57	NM_013795 // RefSeq // Mus musculus ATP synthase, H+ transporting, mitochondrial F0 complex, subunit g (Atp5l), nuclear gene encoding mitochondrial protein, mRNA. // chr1 // 79 // 100 // 30 // 38 // 0 /// NM_001111335 // RefSeq // Mus musculus predicted gene, OTTMUSG00000002778 (OTTMUSG00000002778), nuclear gene encoding mitochondrial protein, mRNA. // chr1 // 55 // 100 // 21 // 38 // 0 /// BC094…
10380821	Atp5l	1.62879	0.0261914	4312.85	1.03897	1.69227	3547.71	5287.39	3586.99	3613.42	3726.77	6114.86	NM_013795 // RefSeq // Mus musculus ATP synthase, H+ transporting, mitochondrial F0 complex, subunit g (Atp5l), nuclear gene encoding mitochondrial protein, mRNA. // chr11 // 100 // 100 // 44 // 44 // 0 /// NM_001111335 // RefSeq // Mus musculus predicted gene, OTTMUSG00000002778 (OTTMUSG00000002778), nuclear gene encoding mitochondrial protein, mRNA. // chr11 // 100 // 100 // 44 // 44 // 0 /// B…
10528662	Atp5l	1.62713	0.0216631	4127.62	1.04659	1.70294	3378.58	5090.76	3378.7	3470.89	3536.1	5910.71	NM_013795 // RefSeq // Mus musculus ATP synthase, H+ transporting, mitochondrial F0 complex, subunit g (Atp5l), nuclear gene encoding mitochondrial protein, mRNA. // chr5 // 100 // 100 // 56 // 56 // 0 /// NM_001111335 // RefSeq // Mus musculus predicted gene, OTTMUSG00000002778 (OTTMUSG00000002778), nuclear gene encoding mitochondrial protein, mRNA. // chr5 // 79 // 100 // 44 // 56 // 0 /// BC09…
10457924	Bloc1s1	1.6135	0.0185119	2850.04	1.09495	1.7667	2358.1	4052.19	2153.51	2233.14	2357.99	3945.29	NM_015740 // RefSeq // Mus musculus biogenesis of lysosome-related organelles complex-1, subunit 1 (Bloc1s1), mRNA. // chr18 // 92 // 96 // 23 // 25 // 0 /// ENSMUST00000026405 // ENSEMBL // Biogenesis of lysosome-related organelles complex 1 subunit 1 gene:ENSMUSG00000025349 // chr18 // 92 // 96 // 23 // 25 // 0 /// BC034662 // GenBank // Mus musculus biogenesis of lysosome-related organelles co…
10373594	Bloc1s1	1.54932	0.0400836	3519.16	1.10783	1.71638	3073.38	4619.92	2824.54	2749.25	3129.11	4718.77	NM_015740 // RefSeq // Mus musculus biogenesis of lysosome-related organelles complex-1, subunit 1 (Bloc1s1), mRNA. // chr10 // 100 // 100 // 20 // 20 // 0 /// ENSMUST00000026405 // ENSEMBL // Biogenesis of lysosome-related organelles complex 1 subunit 1 gene:ENSMUSG00000025349 // chr10 // 100 // 100 // 20 // 20 // 0 /// BC034662 // GenBank // Mus musculus biogenesis of lysosome-related organelle…
10503711	Casp8ap2	1.87242	0.046299	800.93	0.451282	0.844988	784.75	692.623	1123.64	920.057	507.077	777.437	NM_011997 // RefSeq // Mus musculus caspase 8 associated protein 2 (Casp8ap2), transcript variant 1, mRNA. // chr4 // 100 // 100 // 33 // 33 // 0 /// NM_001122978 // RefSeq // Mus musculus caspase 8 associated protein 2 (Casp8ap2), transcript variant 2, mRNA. // chr4 // 97 // 91 // 29 // 30 // 0 /// ENSMUST00000029950 // ENSEMBL // caspase 8 associated protein 2 gene:ENSMUSG00000028282 // chr4 //…
10486166	Ccdc32	1.92436	0.0219857	1577.98	0.473916	0.911986	1615.81	1224.9	2190.97	1777.14	1038.34	1620.73	NM_199310 // RefSeq // Mus musculus coiled-coil domain containing 32 (Ccdc32), mRNA. // chr2 // 100 // 100 // 28 // 28 // 0 /// ENSMUST00000036470 // ENSEMBL // coiled-coil domain containing 32 gene:ENSMUSG00000039983 // chr2 // 100 // 89 // 25 // 25 // 0 /// BC023926 // GenBank // Mus musculus coiled-coil domain containing 32, mRNA (cDNA clone MGC:38247 IMAGE:5324154), complete cds. // chr2 // 8…
10389222	Ccl6	1.52681	0.0167885	1223.16	1.04179	1.59061	1015.14	1467.59	1086.98	1017.84	1132.41	1618.98	NM_009139 // RefSeq // Mus musculus chemokine (C-C motif) ligand 6 (Ccl6), mRNA. // chr11 // 100 // 100 // 28 // 28 // 0 /// ENSMUST00000019071 // ENSEMBL // C-C motif chemokine 6 gene:ENSMUSG00000018927 // chr11 // 100 // 100 // 28 // 28 // 0 /// M58004 // GenBank // Mus musculus C10 gene, complete CDS. // chr11 // 100 // 100 // 28 // 28 // 0
10517165	Cd52	1.72497	0.00375333	698.524	1.01592	1.75244	489.387	991.32	491.1	625.053	498.92	1095.37	NM_013706 // RefSeq // Mus musculus CD52 antigen (Cd52), mRNA. // chr4 // 100 // 100 // 26 // 26 // 0 /// ENSMUST00000000696 // ENSEMBL // CAMPATH-1 antigen gene:ENSMUSG00000000682 // chr4 // 100 // 100 // 26 // 26 // 0 /// M55561 // GenBank // Mouse phosphatidylinositol-linked antigen (pB7) mRNA, complete cds. // chr4 // 96 // 100 // 25 // 26 // 0 /// ENSMUST00000105881 // ENSEMBL // 10 kDa prot…
10546244	Chst13	1.50603	0.0157936	1177.1	0.584811	0.880743	1134.85	1088.35	1525	1288.09	891.837	1134.47	XM_978459 // RefSeq // PREDICTED: Mus musculus carbohydrate (chondroitin 4) sulfotransferase 13 (Chst13), mRNA. // chr6 // 100 // 100 // 24 // 24 // 0 /// ENSMUST00000070890 // ENSEMBL // carbohydrate (chondroitin 4) sulfotransferase 13 gene:ENSMUSG00000056643 // chr6 // 100 // 83 // 20 // 20 // 0 /// AK004401 // GenBank HTC // Mus musculus 18-day embryo whole body cDNA, RIKEN full-length enriche…
10562761	Clec11a	1.55874	0.00817516	632.02	0.7286	1.1357	582.41	661.487	718.25	611.817	523.317	694.84	NM_009131 // RefSeq // Mus musculus C-type lectin domain family 11, member a (Clec11a), mRNA. // chr7 // 100 // 93 // 25 // 25 // 0 /// ENSMUST00000004587 // ENSEMBL // C-type lectin domain family 11 member A gene:ENSMUSG00000004473 // chr7 // 100 // 89 // 24 // 24 // 0 /// AB009245 // GenBank // Mus musculus SCGF mRNA for Stem cell growth factor, complete cds. // chr7 // 100 // 93 // 25 // 25 //…
10537406	Clec2l	1.56745	0.00899714	226.432	0.757969	1.18808	216.503	223.427	257.13	213.263	194.897	253.373	NM_001101507 // RefSeq // Mus musculus C-type lectin domain family, member l (Clec2l), mRNA. // chr6 // 100 // 100 // 27 // 27 // 0
10381272	Cntnap1	1.88774	0.00690249	385.627	0.628189	1.18586	356.603	357.803	481.347	373.14	302.377	442.49	NM_016782 // RefSeq // Mus musculus contactin associated protein-like 1 (Cntnap1), mRNA. // chr11 // 100 // 100 // 25 // 25 // 0 /// ENSMUST00000103109 // ENSEMBL // contactin associated protein 1 gene:ENSMUSG00000017167 // chr11 // 100 // 100 // 25 // 25 // 0 /// AF039833 // GenBank // Mus musculus neurexin IV mRNA, complete cds. // chr11 // 100 // 96 // 24 // 24 // 0
10537051	Cpa1	1.52047	0.0304808	414.004	0.647663	0.984752	385.483	345.117	607.847	378.837	393.68	373.06	NM_025350 // RefSeq // Mus musculus carboxypeptidase A1 (Cpa1), mRNA. // chr6 // 100 // 100 // 30 // 30 // 0 /// ENSMUST00000031806 // ENSEMBL // Carboxypeptidase A1 gene:ENSMUSG00000054446 // chr6 // 100 // 100 // 30 // 30 // 0 /// BC052661 // GenBank // Mus musculus carboxypeptidase A1, mRNA (cDNA clone MGC:60748 IMAGE:30050094), complete cds. // chr6 // 100 // 100 // 30 // 30 // 0
10476945	Cst7	1.60354	0.0301574	214.748	0.709472	1.13767	205.717	189.537	247.813	219.68	175.817	249.923	NM_009977 // RefSeq // Mus musculus cystatin F (leukocystatin) (Cst7), mRNA. // chr2 // 100 // 100 // 25 // 25 // 0 /// ENSMUST00000089200 // ENSEMBL // CMAP gene:ENSMUSG00000068129 // chr2 // 100 // 100 // 25 // 25 // 0 /// BC117047 // GenBank // Mus musculus cystatin F (leukocystatin), mRNA (cDNA clone MGC:151424 IMAGE:40126366), complete cds. // chr2 // 100 // 100 // 25 // 25 // 0
10428602	Cul7	1.57265	0.0455015	221.699	0.754291	1.18624	225.583	196.237	275.99	194.037	208.177	230.173	NM_025611 // RefSeq // Mus musculus cullin 7 (Cul7), mRNA. // chr17 // 100 // 96 // 25 // 25 // 0 /// ENSMUST00000043464 // ENSEMBL // Isoform 1 of Cullin-7 gene:ENSMUSG00000038545 // chr17 // 100 // 96 // 25 // 25 // 0 /// BC139000 // GenBank // Mus musculus cullin 7, mRNA (cDNA clone MGC:170627 IMAGE:8862022), complete cds. // chr17 // 100 // 96 // 25 // 25 // 0
10443854	Cyp4f3	1.63623	0.0290669	737.499	0.590653	0.966446	689.9	764.91	908.983	775.16	536.893	749.15	NM_177307 // RefSeq // Mus musculus cytochrome P450, family 4, subfamily f, polypeptide 39 (Cyp4f39), mRNA. // chr17 // 100 // 93 // 26 // 26 // 0 /// ENSMUST00000003413 // ENSEMBL // Cytochrome P450, family 4, subfamily f, polypeptide 39 gene:ENSMUSG00000061126 // chr17 // 100 // 93 // 26 // 26 // 0 /// BC145755 // GenBank // Mus musculus cytochrome P450, family 4, subfamily f, polypeptide 39, m…
10540931	D830050J10Rik	1.62105	0.0110778	840.673	0.548071	0.88845	821.84	720.09	1160.18	903.42	635.863	802.643	ENSMUST00000068960 // ENSEMBL // 16 days neonate heart cDNA, RIKEN full-length enriched library, clone:D830050J10 product:hypothetical protein, full insert sequence gene:ENSMUSG00000055396 // chr6 // 100 // 64 // 16 // 16 // 0
10499593	Dcst1	1.51506	0.0276964	256.969	0.834606	1.26448	234.77	272.513	279.817	230.153	233.537	291.023	NM_029974 // RefSeq // Mus musculus DC-STAMP domain containing 1 (Dcst1), mRNA. // chr3 // 100 // 91 // 32 // 31 // 0 /// ENSMUST00000070820 // ENSEMBL // DC-STAMP domain-containing protein 1 gene:ENSMUSG00000042672 // chr3 // 100 // 91 // 32 // 31 // 0 /// BC125478 // GenBank // Mus musculus DC-STAMP domain containing 1, mRNA (cDNA clone MGC:159181 IMAGE:40129993), complete cds. // chr3 // 100 /…
10422249	Dct	1.68233	0.0182872	295.804	1.05299	1.77148	265.637	345.28	260.873	226.717	274.697	401.623	NM_010024 // RefSeq // Mus musculus dopachrome tautomerase (Dct), mRNA. // chr14 // 100 // 100 // 25 // 25 // 0 /// ENSMUST00000022725 // ENSEMBL // dopachrome tautomerase gene:ENSMUSG00000022129 // chr14 // 100 // 100 // 25 // 25 // 0 /// BC067064 // GenBank // Mus musculus dopachrome tautomerase, mRNA (cDNA clone MGC:91377 IMAGE:30537997), complete cds. // chr14 // 100 // 100 // 25 // 25 // 0
10488630	Defb23	1.58363	0.0145998	482.219	0.667558	1.05716	470.073	373.5	624.27	490.353	416.737	518.383	NM_001037933 // RefSeq // Mus musculus defensin beta 23 (Defb23), mRNA. // chr2 // 100 // 100 // 26 // 26 // 0 /// ENSMUST00000099206 // ENSEMBL // Beta-defensin 23 gene:ENSMUSG00000074681 // chr2 // 100 // 100 // 26 // 26 // 0 /// DQ012034 // GenBank // Mus musculus beta-defensin 23 (Defb23) mRNA, complete cds. // chr2 // 100 // 100 // 26 // 26 // 0
10415163	Dhrs2	1.54265	0.0178227	371.065	1.01178	1.56083	325.13	409.617	357.993	301.247	362.21	470.193	NM_027790 // RefSeq // Mus musculus dehydrogenase/reductase member 2 (Dhrs2), mRNA. // chr14 // 100 // 91 // 31 // 31 // 0 /// ENSMUST00000022820 // ENSEMBL // dehydrogenase/reductase member 2 gene:ENSMUSG00000022209 // chr14 // 100 // 91 // 31 // 31 // 0 /// BC117731 // GenBank // Mus musculus dehydrogenase/reductase member 2, mRNA (cDNA clone MGC:143467 IMAGE:40089799), complete cds. // chr14 /…
10356457	Dnajb3	1.59151	0.0106009	395.9	0.617887	0.983376	387.347	347.083	493.397	424.887	304.863	417.823	NM_008299 // RefSeq // Mus musculus DnaJ (Hsp40) homolog, subfamily B, member 3 (Dnajb3), mRNA. // chr1 // 96 // 100 // 24 // 25 // 0 /// ENSMUST00000115975 // ENSEMBL // DnaJ homolog subfamily B member 3 gene:ENSMUSG00000079862 // chr1 // 100 // 100 // 25 // 25 // 0 /// ENSMUST00000116025 // ENSEMBL // DnaJ homolog subfamily B member 3 gene:ENSMUSG00000079909 // chr1 // 100 // 100 // 25 // 25 //…
10545623	Dok1	1.98982	0.0397515	821.079	0.501061	0.997021	860.467	825.003	1127.63	775.333	565.013	773.023	NM_010070 // RefSeq // Mus musculus docking protein 1 (Dok1), mRNA. // chr6 // 100 // 100 // 26 // 26 // 0 /// ENSMUST00000089651 // ENSEMBL // Docking protein 1 gene:ENSMUSG00000068335 // chr6 // 100 // 100 // 26 // 26 // 0 /// BC013066 // GenBank // Mus musculus docking protein 1, mRNA (cDNA clone MGC:6661 IMAGE:3498170), complete cds. // chr6 // 100 // 100 // 26 // 26 // 0
10424250	Donson	1.56293	0.0183076	1082.23	1.13432	1.77287	881.717	1309.48	786.557	946.103	892.21	1677.32	NM_021720 // RefSeq // Mus musculus downstream neighbor of SON (Donson), mRNA. // chr16 // 100 // 100 // 30 // 30 // 0 /// ENSMUST00000023682 // ENSEMBL // Protein downstream neighbor of Son gene:ENSMUSG00000022960 // chr16 // 100 // 100 // 30 // 30 // 0 /// BC043316 // GenBank // Mus musculus downstream neighbor of SON, mRNA (cDNA clone MGC:49341 IMAGE:5320969), complete cds. // chr16 // 100 // …
10516640	Eif3i	1.50949	0.0344385	3424.48	0.8749	1.32066	3319.92	3804.81	3360.82	3068.51	2940.38	4052.45	NM_018799 // RefSeq // Mus musculus eukaryotic translation initiation factor 3, subunit I (Eif3i), mRNA. // chr4 // 97 // 100 // 32 // 33 // 0 /// ENSMUST00000102593 // ENSEMBL // Eukaryotic translation initiation factor 3 subunit I gene:ENSMUSG00000028798 // chr4 // 100 // 100 // 33 // 33 // 0 /// BC029625 // GenBank // Mus musculus eukaryotic translation initiation factor 3, subunit I, mRNA (cD…
10485635	Eif3m	1.55009	0.0339959	2813.3	1.10154	1.70748	2418.81	3487.88	2406.24	2185.18	2650.56	3731.15	NM_145380 // RefSeq // Mus musculus eukaryotic translation initiation factor 3, subunit M (Eif3m), mRNA. // chr2 // 100 // 100 // 10 // 10 // 0 /// ENSMUST00000028592 // ENSEMBL // Eukaryotic translation initiation factor 3 subunit M gene:ENSMUSG00000027170 // chr2 // 100 // 100 // 10 // 10 // 0 /// BC116787 // GenBank // Mus musculus eukaryotic translation initiation factor 3, subunit M, mRNA (c…
10388488	Fam101b	1.54625	0.0159408	681.506	0.672025	1.03912	668.727	630.313	813.213	701.42	546.5	728.86	ENSMUST00000021207 // ENSEMBL // Protein FAM101B gene:ENSMUSG00000020846 // chr11 // 100 // 100 // 27 // 27 // 0
10543362	fez	1.56582	0.0326193	555.955	0.680082	1.06489	547.553	494.713	718.497	526.097	488.637	560.233	BC119565 // GenBank // Mus musculus Fez family zinc finger 1, mRNA (cDNA clone MGC:141292 IMAGE:40057718), complete cds. // chr6 // 91 // 85 // 20 // 22 // 0 /// ENSMUST00000031709 // ENSEMBL // Fez family zinc finger protein 1 gene:ENSMUSG00000029697 // chr6 // 100 // 100 // 26 // 26 // 0
10379588	Fndc	1.5289	0.000941175	256.939	0.839482	1.28348	261.107	258.06	291.763	212.733	244.93	273.04	NM_030224 // RefSeq // Mus musculus fibronectin type III domain containing 8 (Fndc8), mRNA. // chr11 // 100 // 96 // 26 // 26 // 0 /// ENSMUST00000018988 // ENSEMBL // Isoform 1 of Fibronectin type III domain-containing protein 8 gene:ENSMUSG00000018844 // chr11 // 100 // 100 // 27 // 27 // 0 /// BC120835 // GenBank // Mus musculus fibronectin type III domain containing 8, mRNA (cDNA clone MGC:15…
10460585	Fosl1	1.51541	0.0220873	365.931	0.711935	1.07887	349.173	372.847	428.167	356.237	304.827	384.333	NM_010235 // RefSeq // Mus musculus fos-like antigen 1 (Fosl1), mRNA. // chr19 // 100 // 100 // 27 // 27 // 0 /// ENSMUST00000025850 // ENSEMBL // Fos-related antigen 1 gene:ENSMUSG00000024912 // chr19 // 100 // 100 // 27 // 27 // 0 /// BC052917 // GenBank // Mus musculus fos-like antigen 1, mRNA (cDNA clone MGC:60604 IMAGE:30063479), complete cds. // chr19 // 93 // 100 // 25 // 27 // 0
10425161	Fpr-rs4	1.54488	0.0236339	1985.71	0.846478	1.3077	1364.5	2626.94	1502.3	2231.16	1271.66	2917.7	BC115535 // GenBank // Mus musculus formyl peptide receptor, related sequence 4, mRNA (cDNA clone IMAGE:40101449), partial cds. // chr17 // 100 // 100 // 25 // 25 // 0 /// ENSMUST00000095651 // ENSEMBL // Fpr-rs4 protein (Fragment) gene:ENSMUSG00000048062 // chr17 // 100 // 100 // 25 // 25 // 0
10539795	Gkn2	1.65932	0.0473835	525.408	0.598902	0.993773	465.86	565.497	697.12	504.803	417.507	501.66	NM_025467 // RefSeq // Mus musculus gastrokine 2 (Gkn2), mRNA. // chr6 // 100 // 100 // 26 // 26 // 0 /// ENSMUST00000032128 // ENSEMBL // Gastrokine-2 gene:ENSMUSG00000030049 // chr6 // 100 // 100 // 26 // 26 // 0 /// AY943909 // GenBank // Mus musculus blottin precursor, mRNA, complete cds. // chr6 // 100 // 100 // 26 // 26 // 0
10365206	Gm10132	1.61896	0.0399968	875.347	0.872288	1.4122	888.12	786.133	941.417	752.52	821.187	1062.71	ENSMUST00000099431 // ENSEMBL // similar to ribosomal protein L23a gene:ENSMUSG00000074854 // chr10 // 100 // 100 // 9 // 9 // 0 /// XM_001002269 // RefSeq // PREDICTED: Mus musculus predicted gene, EG666790 (EG666790), mRNA. // chr10 // 100 // 100 // 9 // 9 // 0 /// GENSCAN00000024704 // ENSEMBL // cdna:Genscan chromosome:NCBIM37:10:81471136:81471603:1 // chr10 // 100 // 100 // 9 // 9 // 0
10446613	Gm16519	1.62353	0.0475756	2173.95	1.21086	1.96587	1844.88	2741.14	1692.93	1589.71	2049.91	3125.15	ENSMUST00000092011 // ENSEMBL // similar to ribosomal protein L12 gene:ENSMUSG00000066983 // chr17 // 100 // 100 // 8 // 8 // 0 /// XM_621465 // RefSeq // PREDICTED: Mus musculus similar to ribosomal protein L12 (LOC546695), mRNA. // chr17 // 100 // 100 // 8 // 8 // 0 /// XM_915923 // RefSeq // PREDICTED: Mus musculus similar to Ribosomal protein L12 (LOC639477), mRNA. // chr17 // 100 // 100 // 8…
10447429	Gm4832	1.69027	0.0110327	1547.74	0.790914	1.33686	1234.45	1707.7	1452.82	1601.48	1149.05	2140.96	XM_140116 // RefSeq // PREDICTED: Mus musculus predicted gene, EG225058 (EG225058), mRNA. // chr17 // 100 // 100 // 16 // 16 // 0 /// GENSCAN00000044574 // ENSEMBL // cdna:Genscan chromosome:NCBIM37:17:88514124:88530456:1 // chr17 // 100 // 100 // 16 // 16 // 0
10535575	Gm6272	1.64771	0.00776982	1150.77	0.691981	1.14018	988.063	1352.9	1220.24	1167.67	844.38	1331.35	XM_917300 // RefSeq // PREDICTED: Mus musculus predicted gene, EG621967 (EG621967), mRNA. // chr5 // 100 // 100 // 21 // 21 // 0 /// ENSMUST00000081016 // ENSEMBL // cdna:pseudogene chromosome:NCBIM37:5:145484496:145484666:-1 gene:ENSMUSG00000058737 // chr5 // 100 // 100 // 21 // 21 // 0 /// GENSCAN00000020039 // ENSEMBL // cdna:Genscan chromosome:NCBIM37:5:145484496:145522401:-1 // chr5 // 100 /…
10493380	Gm6835	1.51888	0.037497	408.358	0.919295	1.3963	367.393	389.943	376.227	405.093	345.863	565.63	XR_033961 // RefSeq // PREDICTED: Mus musculus similar to LOC506492 protein (LOC628070), misc RNA. // chr3 // 100 // 100 // 25 // 25 // 0 /// GENSCAN00000024225 // ENSEMBL // cdna:Genscan chromosome:NCBIM37:3:88920646:88949495:1 // chr3 // 100 // 72 // 18 // 18 // 0
10351640	Gm9765	1.54219	0.00351156	232.037	0.744674	1.14843	245.05	214.52	276.613	209.48	205.987	240.573	ENSMUST00000043170 // ENSEMBL // cdna:novel chromosome:NCBIM37:1:173445364:173447053:1 gene:ENSMUSG00000038218 // chr1 // 100 // 95 // 22 // 21 // 0 /// GENSCAN00000029469 // ENSEMBL // cdna:Genscan chromosome:NCBIM37:1:173433788:173445895:1 // chr1 // 100 // 36 // 8 // 8 // 0
10497149	Gpr177	1.64223	0.0114985	1425.95	0.598849	0.983446	1357.09	1212.14	1758.09	1601.01	1052.83	1574.51	NM_026582 // RefSeq // Mus musculus G protein-coupled receptor 177 (Gpr177), mRNA. // chr3 // 100 // 93 // 27 // 27 // 0 /// ENSMUST00000068952 // ENSEMBL // Isoform 1 of Integral membrane protein GPR177 gene:ENSMUSG00000028173 // chr3 // 100 // 97 // 28 // 28 // 0 /// BC075615 // GenBank // Mus musculus G protein-coupled receptor 177, mRNA (cDNA clone MGC:92992 IMAGE:5703610), complete cds. // c…
10536079	Gprc2a-rs5	1.62675	0.0132041	232.257	0.707479	1.15089	247.23	242.687	293.323	187.263	207.52	215.52	NR_004441 // RefSeq // Mus musculus G protein-coupled receptor, family C, group 2, member A, related sequence 5 (Gprc2a-rs5) on chromosome 7. // chr7 // 100 // 85 // 22 // 22 // 0 /// ENSMUST00000095660 // ENSEMBL // Adult male testis cDNA, RIKEN full-length enriched library, clone:4930562N12 product:hypothetical Periplasmic binding protein-like I structure containing protein, full insert sequenc…
10552331	Gprc2a-rs5	1.62675	0.0132041	232.257	0.707479	1.15089	247.23	242.687	293.323	187.263	207.52	215.52	NR_004441 // RefSeq // Mus musculus G protein-coupled receptor, family C, group 2, member A, related sequence 5 (Gprc2a-rs5) on chromosome 7. // chr7 // 100 // 85 // 22 // 22 // 0 /// ENSMUST00000095660 // ENSEMBL // Adult male testis cDNA, RIKEN full-length enriched library, clone:4930562N12 product:hypothetical Periplasmic binding protein-like I structure containing protein, full insert sequenc…
10418903	Gprin2	1.50232	0.0434086	657.33	0.639057	0.96007	640.727	563.893	845.813	690.293	540.523	662.73	ENSMUST00000096019 // ENSEMBL // G protein regulated inducer of neurite outgrowth 2 gene:ENSMUSG00000071531 // chr14 // 100 // 100 // 25 // 25 // 0 /// XM_138975 // RefSeq // PREDICTED: Mus musculus G protein regulated inducer of neurite outgrowth 2 (Gprin2), mRNA. // chr14 // 100 // 100 // 25 // 25 // 0 /// GENSCAN00000007186 // ENSEMBL // cdna:Genscan chromosome:NCBIM37:14:35007630:35015432:-1 …
10432767	Grm4	1.70074	0.0129544	348.284	0.560213	0.952777	333.997	281.443	492.223	361.687	275.75	344.607	NM_001013385 // RefSeq // Mus musculus glutamate receptor, metabotropic 4 (Grm4), mRNA. // chr17 // 100 // 82 // 27 // 27 // 0 /// ENSMUST00000088073 // ENSEMBL // Isoform 2 of Metabotropic glutamate receptor 4 gene:ENSMUSG00000063239 // chr17 // 100 // 79 // 26 // 26 // 0 /// BC072635 // GenBank // Mus musculus glutamate receptor, metabotropic 4, mRNA (cDNA clone IMAGE:6850174). // chr17 // 100 …
10548829	Gucy2c	1.77546	0.0101971	375.893	0.766817	1.36145	376.13	367.57	470.86	287.847	361.063	391.89	NM_001127318 // RefSeq // Mus musculus guanylate cyclase 2c (Gucy2c), transcript variant 1, mRNA. // chr6 // 100 // 100 // 27 // 27 // 0 /// NM_145067 // RefSeq // Mus musculus guanylate cyclase 2c (Gucy2c), transcript variant 2, mRNA. // chr6 // 100 // 96 // 26 // 26 // 0 /// ENSMUST00000032338 // ENSEMBL // Isoform 1 of Heat-stable enterotoxin receptor gene:ENSMUSG00000042638 // chr6 // 100 // …
10445010	H2-M11	1.68166	0.00266119	345.496	0.943182	1.58611	341.97	350.06	337.04	280.737	317.89	445.28	NM_177635 // RefSeq // Mus musculus histocompatibility 2, M region locus 11 (H2-M11), mRNA. // chr17 // 100 // 100 // 29 // 29 // 0 /// ENSMUST00000041964 // ENSEMBL // Histocompatibility 2, M region locus 11 gene:ENSMUSG00000037537 // chr17 // 100 // 100 // 29 // 29 // 0 /// AF539596 // GenBank // Mus musculus histocompatibility 2, M region locus 11 mRNA, complete cds. // chr17 // 100 // 100 // …
10375051	Hba-a1	1.50113	0.00198258	12176.1	0.459025	0.689056	12586.5	12982.8	14843.8	15292.4	6813.69	10537.3	NM_008218 // RefSeq // Mus musculus hemoglobin alpha, adult chain 1 (Hba-a1), mRNA. // chr11 // 100 // 100 // 31 // 31 // 0 /// NM_001083955 // RefSeq // Mus musculus hemoglobin alpha, adult chain 2 (Hba-a2), mRNA. // chr11 // 97 // 100 // 30 // 31 // 0 /// ENSMUST00000093209 // ENSEMBL // hemoglobin alpha, adult chain 2 gene:ENSMUSG00000069919 // chr11 // 100 // 100 // 31 // 31 // 0 /// ENSMUST0…
10375058	Hba-a2	1.50418	0.00189152	11645.3	0.455398	0.684998	12025.7	12387.2	14221	14695.5	6476.21	10066.4	NM_001083955 // RefSeq // Mus musculus hemoglobin alpha, adult chain 2 (Hba-a2), mRNA. // chr11 // 100 // 100 // 34 // 34 // 0 /// NM_008218 // RefSeq // Mus musculus hemoglobin alpha, adult chain 1 (Hba-a1), mRNA. // chr11 // 94 // 100 // 32 // 34 // 0 /// ENSMUST00000093207 // ENSEMBL // hemoglobin alpha, adult chain 2 gene:ENSMUSG00000069917 // chr11 // 100 // 97 // 33 // 33 // 0 /// ENSMUST00…
10487238	Hdc	1.86671	0.0163007	808.702	0.559755	1.0449	822.42	636.63	1158.45	775.72	648.447	810.55	NM_008230 // RefSeq // Mus musculus histidine decarboxylase (Hdc), mRNA. // chr2 // 100 // 100 // 26 // 26 // 0 /// ENSMUST00000028838 // ENSEMBL // Histidine decarboxylase gene:ENSMUSG00000027360 // chr2 // 100 // 100 // 26 // 26 // 0 /// BC052833 // GenBank // Mus musculus histidine decarboxylase, mRNA (cDNA clone MGC:60408 IMAGE:30044098), complete cds. // chr2 // 88 // 100 // 23 // 26 // 0
10404059	Hist1h1c	1.75152	0.0356709	3720.14	0.907675	1.58981	4172.02	3536.69	4295.36	2478.17	3898.79	3939.83	NM_015786 // RefSeq // Mus musculus histone cluster 1, H1c (Hist1h1c), mRNA. // chr13 // 92 // 96 // 22 // 24 // 0 /// ENSMUST00000040914 // ENSEMBL // Histone H1.2 gene:ENSMUSG00000036181 // chr13 // 100 // 100 // 25 // 25 // 0 /// BC089604 // GenBank // Mus musculus histone cluster 1, H1c, mRNA (cDNA clone MGC:107646 IMAGE:6763721), complete cds. // chr13 // 100 // 100 // 25 // 25 // 0 /// AK18…
10358537	Hmcn1	1.70293	0.0165997	652.041	0.580609	0.988737	676.017	658.423	862.72	610.53	500.903	603.653	NM_001024720 // RefSeq // Mus musculus hemicentin 1 (Hmcn1), mRNA. // chr1 // 100 // 100 // 25 // 25 // 0 /// ENSMUST00000074783 // ENSEMBL // hemicentin 1 gene:ENSMUSG00000066842 // chr1 // 100 // 100 // 25 // 25 // 0
10467838	Hpa2	3.09012	0.016332	217.789	0.335075	1.03542	190.277	202.617	298.55	253.143	100.037	262.11	BC158131 // GenBank // Mus musculus similar to Heparanase-2 (Hpa2), mRNA (cDNA clone MGC:190011 IMAGE:9088198), complete cds. // chr19 // 100 // 100 // 33 // 33 // 0 /// NM_001081257 // RefSeq // Mus musculus similar to Heparanase-2 (Hpa2) (LOC545291), mRNA. // chr19 // 100 // 100 // 33 // 33 // 0 /// ENSMUST00000099428 // ENSEMBL // Similar to Heparanase-2 gene:ENSMUSG00000074852 // chr19 // 100…
10526410	Hspb1	1.55935	0.0170035	1724.75	0.54283	0.846462	1772.28	1558.35	2568.34	1654.7	1394.17	1400.64	NM_013560 // RefSeq // Mus musculus heat shock protein 1 (Hspb1), mRNA. // chr5 // 100 // 100 // 36 // 36 // 0 /// ENSMUST00000005077 // ENSEMBL // Isoform A of Heat shock protein beta-1 gene:ENSMUSG00000004951 // chr5 // 100 // 94 // 34 // 34 // 0 /// BC018257 // GenBank // Mus musculus heat shock protein 1, mRNA (cDNA clone MGC:6141 IMAGE:3498180), complete cds. // chr5 // 100 // 100 // 36 // 3…
10408928	Hspb1	1.54912	0.020596	1770.83	0.535901	0.830175	1803.35	1606.06	2653.92	1715.35	1422.24	1424.04	NM_013560 // RefSeq // Mus musculus heat shock protein 1 (Hspb1), mRNA. // chr13 // 100 // 100 // 38 // 38 // 0 /// ENSMUST00000005077 // ENSEMBL // Isoform A of Heat shock protein beta-1 gene:ENSMUSG00000004951 // chr13 // 100 // 100 // 38 // 38 // 0 /// BC099463 // GenBank // Mus musculus heat shock protein 1, mRNA (cDNA clone MGC:117667 IMAGE:30848584), complete cds. // chr13 // 100 // 100 // …
10520355	Htr5a	1.50331	0.0170902	421.503	0.835167	1.25551	416.093	437.337	473.45	357.67	395.41	449.06	NM_008314 // RefSeq // Mus musculus 5-hydroxytryptamine (serotonin) receptor 5A (Htr5a), mRNA. // chr5 // 100 // 100 // 25 // 25 // 0 /// ENSMUST00000036227 // ENSEMBL // 5-hydroxytryptamine receptor 5A gene:ENSMUSG00000039106 // chr5 // 100 // 100 // 25 // 25 // 0 /// BC115911 // GenBank // Mus musculus 5-hydroxytryptamine (serotonin) receptor 5A, mRNA (cDNA clone MGC:144665 IMAGE:40104765), com…
10370991	Jsrp1	1.50332	0.0471476	1057.79	0.522195	0.785028	1024.94	973.73	1400.75	1241.37	731.467	974.51	NM_028001 // RefSeq // Mus musculus junctional sarcoplasmic reticulum protein 1 (Jsrp1), mRNA. // chr10 // 100 // 86 // 24 // 24 // 0 /// ENSMUST00000020435 // ENSEMBL // Isoform 2 of Junctional sarcoplasmic reticulum protein 1 gene:ENSMUSG00000020216 // chr10 // 100 // 86 // 24 // 24 // 0
10470214	Kcnt1	1.55968	0.0202834	914.867	0.632219	0.986056	960.963	700.773	1283.83	872.063	811.663	859.903	NM_175462 // RefSeq // Mus musculus potassium channel, subfamily T, member 1 (Kcnt1), mRNA. // chr2 // 100 // 97 // 32 // 32 // 0 /// ENSMUST00000037580 // ENSEMBL // Potassium channel subfamily T member 1 gene:ENSMUSG00000058740 // chr2 // 100 // 97 // 32 // 32 // 0 /// BC141190 // GenBank // Mus musculus potassium channel, subfamily T, member 1, mRNA (cDNA clone MGC:176151 IMAGE:9055802), compl…
10435980	Khsrp	1.54665	0.00482325	3991.21	0.801213	1.2392	3342.17	4731.22	3713.27	4102.13	2975.12	5083.34	NM_010613 // RefSeq // Mus musculus KH-type splicing regulatory protein (Khsrp), mRNA. // chr17 // 100 // 100 // 37 // 37 // 0 /// ENSMUST00000007814 // ENSEMBL // Far upstream element-binding protein 2 gene:ENSMUSG00000007670 // chr17 // 100 // 100 // 37 // 37 // 0 /// ENSMUST00000065744 // ENSEMBL // KH type splicing regulatory protein KSRP gene:ENSMUSG00000007670 // chr17 // 100 // 89 // 33 //…
10554034	Lass3	2.07059	0.017624	636.491	0.30355	0.628528	573.947	403.973	994.75	948.29	301.957	596.027	DQ646881 // GenBank // Mus musculus longevity assurance 3-like protein variant 2 (Lass3) mRNA, complete cds. // chr7 // 97 // 100 // 29 // 30 // 0 /// DQ358087 // GenBank // Mus musculus longevity assurance 3-like protein (Lass3) mRNA, complete cds. // chr7 // 93 // 90 // 25 // 27 // 0 /// ENSMUST00000066475 // ENSEMBL // Longevity assurance 3-like protein variant 2 gene:ENSMUSG00000030510 // chr…
10552942	Lhb	1.5274	0.046774	658.336	0.797028	1.21738	628.997	737.547	754.39	553.72	601.27	674.09	NM_008497 // RefSeq // Mus musculus luteinizing hormone beta (Lhb), mRNA. // chr7 // 100 // 100 // 26 // 26 // 0 /// ENSMUST00000072453 // ENSEMBL // Lutropin subunit beta gene:ENSMUSG00000038194 // chr7 // 100 // 100 // 26 // 26 // 0
10437934	Lims2	1.54422	0.0144188	5115.47	0.738527	1.14045	4664.29	5784.12	5359.24	5105.11	3957.95	5822.1	NM_144862 // RefSeq // Mus musculus LIM and senescent cell antigen like domains 2 (Lims2), mRNA. // chr18 // 100 // 89 // 25 // 25 // 0 /// ENSMUST00000025254 // ENSEMBL // LIM and senescent cell antigen-like-containing domain protein 2 gene:ENSMUSG00000024395 // chr18 // 100 // 89 // 25 // 25 // 0 /// BC010816 // GenBank // Mus musculus LIM and senescent cell antigen like domains 2, mRNA (cDNA c…
10415392	Ltb4r1	1.96904	0.00323646	827.758	0.488309	0.961501	837.483	686.983	1207.58	838.553	589.673	806.27	NM_008519 // RefSeq // Mus musculus leukotriene B4 receptor 1 (Ltb4r1), mRNA. // chr14 // 100 // 100 // 27 // 27 // 0 /// ENSMUST00000057569 // ENSEMBL // Leukotriene B4 receptor 1 gene:ENSMUSG00000046908 // chr14 // 100 // 100 // 27 // 27 // 0 /// AF044030 // GenBank // Mus musculus leukotriene B4 receptor mRNA, complete cds. // chr14 // 96 // 100 // 26 // 27 // 0
10385583	Ltc4s	1.55275	0.0119491	397.739	0.694032	1.07766	381.75	373.943	480.093	393.447	333.2	424	NM_008521 // RefSeq // Mus musculus leukotriene C4 synthase (Ltc4s), mRNA. // chr11 // 100 // 100 // 26 // 26 // 0 /// ENSMUST00000102772 // ENSEMBL // Leukotriene C4 synthase gene:ENSMUSG00000020377 // chr11 // 100 // 100 // 26 // 26 // 0 /// U27195 // GenBank // Mus musculus leukotriene C4 synthase mRNA, complete cds. // chr11 // 100 // 100 // 26 // 26 // 0 /// ENSMUST00000101265 // ENSEMBL // …
10427845	Mdc1	1.68748	0.0286969	408.263	0.566046	0.955192	397.307	429.99	543.76	394.197	307.793	376.533	NM_001010833 // RefSeq // Mus musculus mediator of DNA damage checkpoint 1 (Mdc1), mRNA. // chr17 // 100 // 100 // 30 // 30 // 0 /// ENSMUST00000082337 // ENSEMBL // mediator of DNA damage checkpoint 1 gene:ENSMUSG00000061607 // chr17 // 100 // 97 // 30 // 29 // 0
10510876	Megf6	1.65802	0.0269661	1728.82	0.505757	0.838553	1744.21	1484.72	2407.93	1913.59	1217.83	1604.65	ENSMUST00000030897 // ENSEMBL // EGF-like-domain, multiple 3 isoform 1 gene:ENSMUSG00000057751 // chr4 // 100 // 100 // 25 // 25 // 0 /// ENSMUST00000071251 // ENSEMBL // Multiple EGF-like-domains 6 gene:ENSMUSG00000057751 // chr4 // 100 // 100 // 25 // 25 // 0 /// GENSCAN00000009420 // ENSEMBL // cdna:Genscan chromosome:NCBIM37:4:153611827:153633324:1 // chr4 // 100 // 100 // 25 // 25 // 0
10398398	mmu-mir-666	1.58742	0.0421073	885.391	0.554329	0.879955	885.467	759.003	1227.28	936.34	680.317	823.937	mmu-mir-666 // miRBase Micro RNA Database // MI0004553 Mus musculus mir-666 stem-loop // chr12 // 100 // 100 // 25 // 25 // 0
10445670	Mrps10	1.572	0.0481374	1032.08	0.873189	1.37265	969.357	1073.79	1121.75	863.213	979.5	1184.89	NM_183086 // RefSeq // Mus musculus mitochondrial ribosomal protein S10 (Mrps10), nuclear gene encoding mitochondrial protein, mRNA. // chr17 // 100 // 38 // 3 // 3 // 0 /// ENSMUST00000060752 // ENSEMBL // 28S ribosomal protein S10, mitochondrial gene:ENSMUSG00000034729 // chr17 // 100 // 75 // 6 // 6 // 0 /// BC096043 // GenBank // Mus musculus mitochondrial ribosomal protein S10, mRNA (cDNA cl…
10383999	Mrps24	1.73719	0.0131692	1857.2	1.00995	1.75447	1573.4	2378.67	1561.4	1471.35	1576.93	2581.43	NM_026080 // RefSeq // Mus musculus mitochondrial ribosomal protein S24 (Mrps24), nuclear gene encoding mitochondrial protein, mRNA. // chr11 // 100 // 100 // 25 // 25 // 0 /// ENSMUST00000020770 // ENSEMBL // 28S ribosomal protein S24, mitochondrial gene:ENSMUSG00000020477 // chr11 // 100 // 84 // 21 // 21 // 0 /// BC029262 // GenBank // Mus musculus mitochondrial ribosomal protein S24, mRNA (cD…
10497209	Mrps28	1.7102	0.0243675	1075.25	1.25478	2.14593	873.813	1480.63	727.707	780.76	913.11	1675.45	NM_025434 // RefSeq // Mus musculus mitochondrial ribosomal protein S28 (Mrps28), nuclear gene encoding mitochondrial protein, mRNA. // chr3 // 93 // 96 // 25 // 27 // 0 /// ENSMUST00000042148 // ENSEMBL // 28S ribosomal protein S28, mitochondrial gene:ENSMUSG00000040269 // chr3 // 100 // 96 // 27 // 27 // 0 /// BC028530 // GenBank // Mus musculus mitochondrial ribosomal protein S28, mRNA (cDNA c…
10464413	NA	2.20253	0.00286232	797.834	0.455779	1.00387	725.883	637.387	1168.3	859.81	532.487	863.137	ENSMUST00000099267 // ENSEMBL // Adult male spinal cord cDNA, RIKEN full-length enriched library, clone:A330077C15 product:hypothetical protein, full insert sequence gene:ENSMUSG00000074740 // chr19 // 100 // 100 // 25 // 25 // 0
10419286	NA	2.03239	0.0396883	417.171	0.446552	0.907569	400.963	343.28	622.63	449.847	278.037	408.267	ENSMUST00000100671 // ENSEMBL // Activated spleen cDNA, RIKEN full-length enriched library, clone:F830110H03 product:hypothetical protein, full insert sequence gene:ENSMUSG00000072589 // chr14 // 100 // 100 // 24 // 24 // 0
10513006	NA	1.97198	0.00697639	241.964	0.75943	1.49758	230.297	247.977	228.263	228.98	173.35	342.917	GENSCAN00000013698 // ENSEMBL // cdna:Genscan chromosome:NCBIM37:4:55405381:55426954:-1 // chr4 // 100 // 37 // 7 // 7 // 0
10401235	NA	1.93371	0.00365486	739.06	0.418465	0.809189	718.933	522.973	1081.23	916.857	452.457	741.91	GENSCAN00000010536 // ENSEMBL // cdna:Genscan chromosome:NCBIM37:12:81040384:81091764:-1 // chr12 // 100 // 73 // 19 // 19 // 0
10522658	NA	1.90236	0.0239769	357.418	0.440183	0.837387	309.483	255.177	537.163	438.793	236.45	367.44	ENSMUST00000050725 // ENSEMBL // Adult male testis cDNA, RIKEN full-length enriched library, clone:4930529A19 product:hypothetical protein, full insert sequence gene:ENSMUSG00000044552 // chr5 // 100 // 69 // 21 // 18 // 0
10393239	NA	1.88068	0.00861547	439.649	0.691303	1.30012	413.77	472.297	523.22	376.897	361.703	490.01	AK145210 // GenBank HTC // Mus musculus mammary gland RCB-0527 Jyg-MC(B) cDNA, RIKEN full-length enriched library, clone:G930020L02 product:hypothetical protein, full insert sequence. // chr11 // 100 // 100 // 25 // 25 // 0 /// ENSMUST00000100210 // ENSEMBL // cdna:pseudogene chromosome:NCBIM37:11:116146661:116147007:-1 gene:ENSMUSG00000075414 // chr11 // 100 // 100 // 25 // 25 // 0
10355205	NA	1.79938	0.0361838	209.104	0.717636	1.2913	195.377	194.66	266.523	177.54	191.267	229.257	BC137870 // GenBank // Mus musculus RIKEN cDNA D630023F18 gene, mRNA (cDNA clone MGC:169494 IMAGE:8860889), complete cds. // chr1 // 93 // 94 // 28 // 30 // 0 /// NM_175293 // RefSeq // Mus musculus RIKEN cDNA D630023F18 gene (D630023F18Rik), mRNA. // chr1 // 100 // 100 // 32 // 32 // 0 /// ENSMUST00000050047 // ENSEMBL // Uncharacterized protein C2orf80 homolog gene:ENSMUSG00000044816 // chr1 //…
10346328	NA	1.78173	0.00205337	2698.9	0.733596	1.30707	2044.06	3385.86	2490.65	2793.88	1827.13	3651.81	XR_033941 // RefSeq // PREDICTED: Mus musculus similar to ribosomal protein S24 (LOC666793), misc RNA. // chr1 // 100 // 100 // 10 // 10 // 0 /// GENSCAN00000010943 // ENSEMBL // cdna:Genscan chromosome:NCBIM37:1:55358153:55392640:1 // chr1 // 100 // 60 // 6 // 6 // 0 /// ENSMUST00000112382 // ENSEMBL // Isoform 2 of 40S ribosomal protein S24 gene:ENSMUSG00000025290 // chr1 // 17 // 60 // 1 // 6 …
10447082	NA	1.75075	0.0106009	238.633	0.615282	1.0772	241.173	216.607	305.947	230.997	188.243	248.83	ENSMUST00000066194 // ENSEMBL // 10 days neonate skin cDNA, RIKEN full-length enriched library, clone:4732466E16 product:hypothetical protein, full insert sequence gene:ENSMUSG00000053636 // chr17 // 100 // 92 // 25 // 23 // 0
10543114	NA	1.74737	0.0248173	673.876	1.43568	2.50866	548.763	829.983	483.713	423.62	694.457	1062.72	GENSCAN00000018022 // ENSEMBL // cdna:Genscan chromosome:NCBIM37:6:8192566:8217567:-1 // chr6 // 100 // 73 // 11 // 11 // 0
10452110	NA	1.74509	0.00633141	3203.95	0.85369	1.48977	2044.93	4744.9	2211.53	3347.46	1887.96	4986.94	BC056164 // GenBank // Mus musculus RIKEN cDNA 2410015M20 gene, mRNA (cDNA clone MGC:66669 IMAGE:5713062), complete cds. // chr17 // 100 // 81 // 22 // 22 // 0 /// NM_153152 // RefSeq // Mus musculus RIKEN cDNA 2410015M20 gene (2410015M20Rik), mRNA. // chr17 // 93 // 100 // 25 // 27 // 0 /// ENSMUST00000052832 // ENSEMBL // Protein QIL1 gene:ENSMUSG00000049760 // chr17 // 100 // 81 // 22 // 22 //…
10399389	NA	1.74042	0.0261277	367.69	0.66445	1.15642	366.63	311.68	487.11	332.523	323.66	384.537	ENSMUST00000055358 // ENSEMBL // Adult male testis cDNA, RIKEN full-length enriched library, clone:1700034J04 product:hypothetical protein, full insert sequence gene:ENSMUSG00000050325 // chr12 // 100 // 100 // 25 // 25 // 0
10471563	NA	1.73928	0.00312481	367.998	0.688903	1.19819	342.813	376.333	451.317	330.55	310.913	396.063	ENSMUST00000065087 // ENSEMBL // 16 days embryo head cDNA, RIKEN full-length enriched library, clone:C130021I20 product:hypothetical protein, full insert sequence gene:ENSMUSG00000052951 // chr2 // 100 // 100 // 25 // 25 // 0
10441791	NA	1.7391	0.00254729	422.608	0.595926	1.03638	428.2	330.69	595.32	405.953	354.767	420.72	ENSMUST00000105044 // ENSEMBL // 16 days embryo head cDNA, RIKEN full-length enriched library, clone:C130041A08 product:weakly similar to 60S RIBOSOMAL PROTEIN L3 gene:ENSMUSG00000078247 // chr17 // 100 // 28 // 7 // 7 // 0
10378763	NA	1.73215	0.0300859	490.769	0.481901	0.834726	380.65	420.243	605	679.76	291.55	567.413	AK158967 // GenBank HTC // Mus musculus visual cortex cDNA, RIKEN full-length enriched library, clone:K530020O18 product:hypothetical protein, full insert sequence. // chr11 // 100 // 100 // 23 // 23 // 0
10555007	NA	1.72996	0.00981639	1151.98	0.440623	0.762261	1060.99	1098.38	1587.59	1399	699.527	1066.4	ENSMUST00000084994 // ENSEMBL // cdna:known chromosome:NCBIM37:7:103358655:103358918:1 gene:ENSMUSG00000066336 // chr7 // 100 // 100 // 25 // 25 // 0
10482073	NA	1.71568	0.0195395	2065.33	0.789441	1.35443	1613.75	2633.03	1841.26	2060.11	1453.56	2790.28	GENSCAN00000026992 // ENSEMBL // cdna:Genscan chromosome:NCBIM37:2:35346728:35421930:-1 // chr2 // 100 // 100 // 12 // 12 // 0
10414981	NA	1.69013	0.0045148	266.82	0.767759	1.29761	268.38	257.517	337.58	208.157	259.18	270.107	ENSMUST00000103674 // ENSEMBL // TRAV19 gene:ENSMUSG00000076862 // chr14 // 100 // 62 // 16 // 16 // 0 /// X72904 // GenBank // M.musculus MVA5T mRNA for T cell receptor alpha chain. // chr14 // 77 // 100 // 20 // 26 // 0
10500293	NA	1.67084	0.0318319	783.962	0.658214	1.09977	689.677	864.2	853.263	826.28	561.63	908.72	GENSCAN00000018773 // ENSEMBL // cdna:Genscan chromosome:NCBIM37:3:95767904:95768299:-1 // chr3 // 100 // 100 // 22 // 22 // 0
10457583	NA	1.67064	0.0148838	2327.82	0.714934	1.1944	1850.56	3100.43	2044.19	2511.06	1461.46	2999.21	GENSCAN00000021728 // ENSEMBL // cdna:Genscan chromosome:NCBIM37:18:13285028:13290070:-1 // chr18 // 100 // 67 // 12 // 12 // 0
10392699	NA	1.65992	0.040443	737.501	0.722391	1.19911	673.127	751.977	914.967	647.52	660.963	776.45	ENSMUST00000100254 // ENSEMBL // Adult male hypothalamus cDNA, RIKEN full-length enriched library, clone:A230035D19 product:hypothetical protein, full insert sequence gene:ENSMUSG00000075437 // chr11 // 100 // 100 // 25 // 25 // 0
10465494	NA	1.65658	0.0279195	358.609	0.704652	1.16732	361.563	325.67	450.53	321.33	317.467	375.093	BC061075 // GenBank // Mus musculus RIKEN cDNA 1700019N12 gene, mRNA (cDNA clone IMAGE:6742738), complete cds. // chr19 // 100 // 96 // 24 // 24 // 0 /// NM_001039494 // RefSeq // Mus musculus RIKEN cDNA 1700019N12 gene (1700019N12Rik), mRNA. // chr19 // 100 // 100 // 25 // 25 // 0 /// ENSMUST00000057716 // ENSEMBL // Uncharacterized protein DKFZp566E164 homolog gene:ENSMUSG00000050623 // chr19 /…
10365812	NA	1.63576	0.0179707	910.288	0.379152	0.620201	753.533	982.733	1067.59	1390.62	404.78	862.467	AK016739 // GenBank HTC // Mus musculus adult male testis cDNA, RIKEN full-length enriched library, clone:4933408J17 product:hypothetical DHS-like NAD/FAD-binding domain structure containing protein, full insert sequence. // chr10 // 100 // 84 // 22 // 21 // 0
10437813	NA	1.6319	0.0350115	821.146	0.597779	0.975515	835.89	651.727	1256.04	725.067	750.837	707.313	AK138158 // GenBank HTC // Mus musculus adult male hypothalamus cDNA, RIKEN full-length enriched library, clone:A230017L24 product:hypothetical Arginine-rich region profile containing protein, full insert sequence. // chr18 // 100 // 100 // 25 // 25 // 0
10349872	NA	1.63073	0.0150574	328.896	0.867314	1.41436	328.89	333.973	350.753	271.52	304.213	384.027	GENSCAN00000025128 // ENSEMBL // cdna:Genscan chromosome:NCBIM37:1:135042725:135226222:1 // chr1 // 100 // 96 // 25 // 25 // 0
10509161	NA	1.62857	0.0419289	1181.18	1.15726	1.88468	1162.68	1360.25	1031.44	810.85	1193.64	1528.2	GENSCAN00000041502 // ENSEMBL // cdna:Genscan chromosome:NCBIM37:4:135547509:135553802:1 // chr4 // 100 // 100 // 10 // 10 // 0
10402551	NA	1.59067	0.00202979	215.607	0.724527	1.15249	222.907	182.707	266.487	199.057	193.077	229.41	GENSCAN00000014382 // ENSEMBL // cdna:Genscan chromosome:NCBIM37:12:108443456:108444276:-1 // chr12 // 100 // 67 // 10 // 10 // 0
10522604	NA	1.54954	0.00969784	934.905	0.476332	0.738098	887.553	800.57	1304.22	1148.29	621.243	847.55	ENSMUST00000101096 // ENSEMBL // 0 day neonate kidney cDNA, RIKEN full-length enriched library, clone:D630044J09 product:hypothetical protein, full insert sequence gene:ENSMUSG00000072856 // chr5 // 100 // 100 // 25 // 25 // 0
10561861	NA	1.54851	0.0314165	808.149	0.682746	1.05724	723.713	805.753	919.79	861.18	627.983	910.473	ENSMUST00000047308 // ENSEMBL // OVO homolog-like 3 gene:ENSMUSG00000056028 // chr7 // 100 // 100 // 27 // 27 // 0 /// XM_355880 // RefSeq // PREDICTED: Mus musculus OVO homolog-like 3 (Drosophila) (Ovol3), mRNA. // chr7 // 100 // 70 // 19 // 19 // 0 /// XM_001479167 // RefSeq // PREDICTED: Mus musculus OVO homolog-like 3 (Drosophila) (Ovol3), mRNA. // chr7 // 83 // 44 // 10 // 12 // 0 /// GENSCA…
10420594	NA	1.54457	0.0146534	272.988	0.756308	1.16817	250.937	277.26	316.247	255.657	239.18	298.65	GENSCAN00000021696 // ENSEMBL // cdna:Genscan chromosome:NCBIM37:14:61214992:61215774:-1 // chr14 // 100 // 43 // 10 // 10 // 0
10432652	NA	1.52553	0.00638058	1086.24	1.32261	2.01768	929.157	1287.86	797.53	811.24	1054.82	1636.83	ENSMUST00000116632 // ENSEMBL // similar to Hemoglobin subunit alpha gene:ENSMUSG00000080297 // chr17 // 100 // 100 // 21 // 21 // 0 /// XM_356935 // RefSeq // PREDICTED: Mus musculus predicted gene, EG383229 (EG383229), mRNA. // chr17 // 100 // 100 // 21 // 21 // 0 /// GENSCAN00000040315 // ENSEMBL // cdna:Genscan chromosome:NCBIM37:17:26422879:26425363:-1 // chr17 // 100 // 95 // 20 // 20 // 0
10458386	Ndufa2	1.64397	0.0237681	2452.69	0.913545	1.50184	2244.11	2738.16	2520.88	1962.57	2302.93	2947.48	NM_010885 // RefSeq // Mus musculus NADH dehydrogenase (ubiquinone) 1 alpha subcomplex, 2 (Ndufa2), mRNA. // chr18 // 100 // 100 // 25 // 25 // 0 /// ENSMUST00000014438 // ENSEMBL // NADH dehydrogenase [ubiquinone] 1 alpha subcomplex subunit 2 gene:ENSMUSG00000014294 // chr18 // 100 // 84 // 21 // 21 // 0 /// AF124786 // GenBank // Mus musculus NADH-ubiquinone oxidoreductase B8 subunit (Ndufa2) m…
10537452	Ndufb	1.77479	0.0142148	2166.85	0.974355	1.72928	2068.57	2689.2	1959.16	1603.08	1908.91	2772.16	NM_026612 // RefSeq // Mus musculus NADH dehydrogenase (ubiquinone) 1 beta subcomplex, 2 (Ndufb2), nuclear gene encoding mitochondrial protein, mRNA. // chr6 // 100 // 82 // 23 // 23 // 0 /// ENSMUST00000002490 // ENSEMBL // NADH dehydrogenase [ubiquinone] 1 beta subcomplex subunit 2, mitochondrial gene:ENSMUSG00000002416 // chr6 // 100 // 61 // 17 // 17 // 0 /// BC013510 // GenBank // Mus muscul…
10468016	Ndufb8	1.56232	0.0124868	3595.35	0.901841	1.40897	3281.68	4184.04	3504.52	3089.02	3160.52	4352.33	NM_026061 // RefSeq // Mus musculus NADH dehydrogenase (ubiquinone) 1 beta subcomplex 8 (Ndufb8), mRNA. // chr19 // 100 // 100 // 26 // 26 // 0 /// ENSMUST00000026222 // ENSEMBL // NADH dehydrogenase [ubiquinone] 1 beta subcomplex subunit 8, mitochondrial gene:ENSMUSG00000025204 // chr19 // 100 // 100 // 26 // 26 // 0 /// BC043019 // GenBank // Mus musculus NADH dehydrogenase (ubiquinone) 1 beta …
10464551	Ndufs8	1.52824	0.037989	4428.6	0.838114	1.28084	4533.43	5079.97	4676	3666.7	3919.02	4696.45	NM_144870 // RefSeq // Mus musculus NADH dehydrogenase (ubiquinone) Fe-S protein 8 (Ndufs8), mRNA. // chr19 // 100 // 100 // 32 // 32 // 0 /// ENSMUST00000075092 // ENSEMBL // NADH dehydrogenase [ubiquinone] iron-sulfur protein 8, mitochondrial gene:ENSMUSG00000059734 // chr19 // 100 // 88 // 28 // 28 // 0 /// BC086766 // GenBank // Mus musculus NADH dehydrogenase (ubiquinone) Fe-S protein 8, mRN…
10550212	Obox5	1.63151	0.0345342	551.116	0.648167	1.05749	623.947	475.613	790.177	439.753	512.167	465.037	NM_145709 // RefSeq // Mus musculus oocyte specific homeobox 5 (Obox5), mRNA. // chr7 // 100 // 100 // 23 // 23 // 0 /// ENSMUST00000098802 // ENSEMBL // oocyte specific homeobox 5 gene:ENSMUSG00000074366 // chr7 // 100 // 100 // 23 // 23 // 0 /// BC052664 // GenBank // Mus musculus oocyte specific homeobox 5, mRNA (cDNA clone MGC:60755 IMAGE:30053785), complete cds. // chr7 // 96 // 100 // 22 //…
10417568	Oit1	1.53089	0.0106044	271.672	0.77432	1.1854	271.003	254.127	309.42	254.367	239.59	301.527	NM_146050 // RefSeq // Mus musculus oncoprotein induced transcript 1 (Oit1), mRNA. // chr14 // 100 // 100 // 30 // 30 // 0 /// ENSMUST00000022269 // ENSEMBL // Protein FAM3D gene:ENSMUSG00000021749 // chr14 // 100 // 100 // 30 // 30 // 0 /// BC024504 // GenBank // Mus musculus oncoprotein induced transcript 1, mRNA (cDNA clone MGC:37455 IMAGE:4983442), complete cds. // chr14 // 100 // 100 // 30 /…
10434664	Olfr116	1.65427	0.00286064	2952.27	0.819419	1.35554	2497.85	3621.81	2832.08	2734.52	2320.66	3706.74	NM_146632 // RefSeq // Mus musculus olfactory receptor 116 (Olfr116), mRNA. // chr17 // 100 // 100 // 20 // 20 // 0 /// ENSMUST00000072265 // ENSEMBL // Olfactory receptor MOR218-2 gene:ENSMUSG00000061336 // chr17 // 100 // 100 // 20 // 20 // 0
10375787	Olfr1378	2.0817	0.0143986	373.648	0.649799	1.35269	395.757	336.277	510.717	283.623	331.863	383.653	NM_146910 // RefSeq // Mus musculus olfactory receptor 1378 (Olfr1378), mRNA. // chr11 // 100 // 100 // 25 // 25 // 0 /// ENSMUST00000052285 // ENSEMBL // Olfactory receptor MOR129-2 gene:ENSMUSG00000050343 // chr11 // 100 // 100 // 25 // 25 // 0
10482129	Olfr358	1.69803	0.0325516	209.909	0.66552	1.13007	196.687	206.77	280.137	182.823	186.437	206.603	NM_207235 // RefSeq // Mus musculus olfactory receptor 358 (Olfr358), mRNA. // chr2 // 100 // 100 // 25 // 25 // 0 /// ENSMUST00000100146 // ENSEMBL // Olfactory receptor Olfr358 gene:ENSMUSG00000075379 // chr2 // 100 // 100 // 25 // 25 // 0 /// BC119215 // GenBank // Mus musculus olfactory receptor 358, mRNA (cDNA clone MGC:155531 IMAGE:8733964), complete cds. // chr2 // 100 // 100 // 25 // 25 /…
10351884	Olfr433	1.51062	0.0263876	439.383	0.916268	1.38413	390.307	481.293	435.957	389.78	399.453	539.507	NM_146717 // RefSeq // Mus musculus olfactory receptor 433 (Olfr433), mRNA. // chr1 // 88 // 100 // 22 // 25 // 0 /// ENSMUST00000052975 // ENSEMBL // NOD-derived CD11c +ve dendritic cells cDNA, RIKEN full-length enriched library, clone:F630022F24 product:olfactory receptor 433, full insert sequence gene:ENSMUSG00000045381 // chr1 // 100 // 100 // 25 // 25 // 0 /// BC119238 // GenBank // Mus musc…
10558612	Olfr523	1.55989	0.0117129	202.484	0.731024	1.14032	206.937	201.04	247.247	177.047	180.743	201.89	NM_146518 // RefSeq // Mus musculus olfactory receptor 523 (Olfr523), mRNA. // chr7 // 100 // 100 // 25 // 25 // 0 /// ENSMUST00000055890 // ENSEMBL // Olfactory receptor MOR104-4 gene:ENSMUSG00000051051 // chr7 // 100 // 100 // 25 // 25 // 0 /// BC119240 // GenBank // Mus musculus olfactory receptor 523, mRNA (cDNA clone MGC:155556 IMAGE:8733989), complete cds. // chr7 // 100 // 100 // 25 // 25 …
10555873	Olfr652	1.5606	0.0334717	207.712	0.822769	1.28402	226.673	160.347	256.953	171.14	211.413	219.747	NM_147048 // RefSeq // Mus musculus olfactory receptor 652 (Olfr652), mRNA. // chr7 // 100 // 100 // 25 // 25 // 0 /// ENSMUST00000098175 // ENSEMBL // Olfactory receptor MOR31-8 gene:ENSMUSG00000073927 // chr7 // 100 // 100 // 25 // 25 // 0 /// ENSMUST00000104877 // ENSEMBL // Olfactory receptor MOR31-8 gene:ENSMUSG00000073927 // chr7 // 100 // 100 // 25 // 25 // 0 /// BC137763 // GenBank // Mus…
10512621	Olfr70	1.60688	0.0271676	518.887	0.62143	0.998562	498.12	505.88	661.023	519.133	410.78	518.387	NM_019485 // RefSeq // Mus musculus olfactory receptor 70 (Olfr70), mRNA. // chr4 // 100 // 100 // 43 // 43 // 0 /// ENSMUST00000055545 // ENSEMBL // olfactory receptor 70 gene:ENSMUSG00000050215 // chr4 // 100 // 100 // 43 // 43 // 0 /// BC046311 // GenBank // Mus musculus olfactory receptor 70, mRNA (cDNA clone MGC:54515 IMAGE:6307520), complete cds. // chr4 // 100 // 100 // 43 // 43 // 0
10373610	Olfr767	1.8001	0.0249972	562.124	0.586729	1.05617	551.08	676.57	764.947	452.943	448.817	478.387	NM_146318 // RefSeq // Mus musculus olfactory receptor 767 (Olfr767), mRNA. // chr10 // 100 // 100 // 9 // 9 // 0 /// ENSMUST00000082131 // ENSEMBL // Olfactory receptor MOR115-4 gene:ENSMUSG00000059762 // chr10 // 100 // 100 // 9 // 9 // 0 /// BC137767 // GenBank // Mus musculus olfactory receptor 767, mRNA (cDNA clone MGC:169391 IMAGE:8860786), complete cds. // chr10 // 100 // 100 // 9 // 9 // 0
10426598	Pacsin1	1.56191	0.0435982	605.501	0.702172	1.09673	584.12	540.33	768.99	572.13	539.963	627.47	NM_011861 // RefSeq // Mus musculus protein kinase C and casein kinase substrate in neurons 1 (Pacsin1), mRNA. // chr17 // 100 // 92 // 35 // 35 // 0 /// NM_178365 // RefSeq // Mus musculus protein kinase C and casein kinase substrate in neurons 1 (Pacsin1), mRNA. // chr17 // 100 // 87 // 33 // 33 // 0 /// ENSMUST00000045896 // ENSEMBL // Protein kinase C and casein kinase substrate in neurons pr…
10455069	Pcdhb6	1.90182	0.049584	225.804	0.71398	1.35786	221.49	225.95	252.243	201.473	180.097	273.573	NM_053131 // RefSeq // Mus musculus protocadherin beta 6 (Pcdhb6), mRNA. // chr18 // 100 // 100 // 25 // 25 // 0 /// ENSMUST00000061717 // ENSEMBL // Protocadherin beta 6 gene:ENSMUSG00000051678 // chr18 // 100 // 100 // 25 // 25 // 0 /// AY013788 // GenBank // Mus musculus protocadherin beta 6 mRNA, complete cds. // chr18 // 100 // 100 // 25 // 25 // 0
10530306	Phox2b	1.56779	0.0332676	262.919	0.66108	1.03644	268.217	233.047	335.9	254.51	222.057	263.783	NM_008888 // RefSeq // Mus musculus paired-like homeobox 2b (Phox2b), mRNA. // chr5 // 100 // 100 // 26 // 26 // 0 /// ENSMUST00000012664 // ENSEMBL // Paired mesoderm homeobox protein 2B gene:ENSMUSG00000012520 // chr5 // 100 // 100 // 26 // 26 // 0 /// BC079610 // GenBank // Mus musculus paired-like homeobox 2b, mRNA (cDNA clone MGC:90726 IMAGE:30360139), complete cds. // chr5 // 100 // 100 // …
10487937	Prokr2	1.64745	0.00909253	398.001	0.907788	1.49553	385.513	427.043	409.237	318.453	371.5	476.257	NM_144944 // RefSeq // Mus musculus prokineticin receptor 2 (Prokr2), mRNA. // chr2 // 100 // 100 // 26 // 26 // 0 /// ENSMUST00000110156 // ENSEMBL // Prokineticin receptor 2 gene:ENSMUSG00000050558 // chr2 // 100 // 100 // 26 // 26 // 0 /// ENSMUST00000049997 // ENSEMBL // Prokineticin receptor 2 gene:ENSMUSG00000050558 // chr2 // 100 // 100 // 26 // 26 // 0 /// BC043116 // GenBank // Mus muscu…
10551365	Prx	1.67296	0.0172584	707.927	0.419147	0.701216	638.117	511.24	958.12	1021.91	401.593	716.58	NM_019412 // RefSeq // Mus musculus periaxin (Prx), transcript variant 2, mRNA. // chr7 // 100 // 82 // 27 // 27 // 0 /// NM_198048 // RefSeq // Mus musculus periaxin (Prx), transcript variant 1, mRNA. // chr7 // 100 // 73 // 24 // 24 // 0 /// ENSMUST00000108355 // ENSEMBL // Isoform 2 of Periaxin gene:ENSMUSG00000053198 // chr7 // 100 // 88 // 30 // 29 // 0 /// ENSMUST00000098644 // ENSEMBL // p…
10559590	Ptprh	1.80189	0.0266763	364.808	0.632143	1.13905	404.62	342.783	474.133	312.097	299.72	355.493	NM_207270 // RefSeq // Mus musculus protein tyrosine phosphatase, receptor type, H (Ptprh), mRNA. // chr7 // 100 // 100 // 29 // 29 // 0 /// ENSMUST00000049113 // ENSEMBL // protein tyrosine phosphatase, receptor type, H gene:ENSMUSG00000035429 // chr7 // 100 // 100 // 29 // 29 // 0
10551529	Record removed	1.59362	0.026602	1996.82	0.91738	1.46196	1742.64	2344.15	1841.32	1772.41	1689.19	2591.19	ENSMUST00000075698 // ENSEMBL // cdna:pseudogene chromosome:NCBIM37:7:29319791:29320111:1 gene:ENSMUSG00000057120 // chr7 // 100 // 100 // 17 // 17 // 0
10476793	Record removed	1.54672	0.00910668	261.352	0.761956	1.17854	264.27	244.907	312.603	233.25	238.19	274.893	ENSMUST00000099283 // ENSEMBL // Novel protein, possible ortholog of H. sapiens chromosome 20 open reading frame 26 C20orf26 gene:ENSMUSG00000037143 // chr2 // 100 // 92 // 23 // 23 // 0
10518967	Record removed	1.51047	0.0436882	599.948	0.634954	0.95908	573.767	552.753	771.447	618.6	489.833	593.287	ENSMUST00000097764 // ENSEMBL // 18-day embryo whole body cDNA, RIKEN full-length enriched library, clone:1190007F08 product:hypothetical protein, full insert sequence gene:ENSMUSG00000073697 // chr4 // 100 // 68 // 26 // 26 // 0 /// BC099522 // GenBank // Mus musculus RIKEN cDNA 1190007F08 gene, mRNA (cDNA clone IMAGE:30849005). // chr4 // 100 // 58 // 22 // 22 // 0 /// BC055936 // GenBank // Mu…
10523275	Record removed	1.50068	0.0202262	2325.9	0.9624	1.44425	2016.21	2363.32	2077.57	2249.71	1999.46	3249.14	XR_004671 // RefSeq // PREDICTED: Mus musculus similar to 60S ribosomal protein L9 (LOC674636), misc RNA. // chr5 // 100 // 100 // 12 // 12 // 0 /// GENSCAN00000016644 // ENSEMBL // cdna:Genscan chromosome:NCBIM37:5:93432856:93446377:1 // chr5 // 100 // 67 // 8 // 8 // 0
10394798	Record removed	1.76343	0.00730249	950.914	0.756455	1.33396	864.067	1069.19	996.147	866.573	753.54	1155.97	XR_034692 // RefSeq // PREDICTED: Mus musculus similar to neural visinin-like Ca2+-binding protein type 3 (LOC668539), misc RNA. // chr12 // 100 // 100 // 10 // 10 // 0 /// GENSCAN00000022800 // ENSEMBL // cdna:Genscan chromosome:NCBIM37:12:18142992:18224060:1 // chr12 // 100 // 100 // 10 // 10 // 0
10369288	Record removed	1.75599	0.00135235	1325.45	0.834101	1.46468	1311.45	1155.21	1559.65	1065.25	1300.9	1560.25	XR_030603 // RefSeq // PREDICTED: Mus musculus similar to ribosomal protein L23a (LOC664936), misc RNA. // chr10 // 100 // 100 // 9 // 9 // 0 /// GENSCAN00000029634 // ENSEMBL // cdna:Genscan chromosome:NCBIM37:10:59333966:59334175:-1 // chr10 // 100 // 100 // 9 // 9 // 0
10528970	Record removed	1.736	0.0309092	3353.59	0.795111	1.38032	3391.24	3241.98	3972.89	2670.46	3158.89	3686.08	ENSMUST00000116150 // ENSEMBL // similar to acidic ribosomal phosphoprotein P1 gene:ENSMUSG00000080036 // chr5 // 100 // 100 // 15 // 15 // 0 /// XM_357571 // RefSeq // PREDICTED: Mus musculus predicted gene, EG384325 (EG384325), mRNA. // chr5 // 100 // 100 // 15 // 15 // 0 /// GENSCAN00000010924 // ENSEMBL // cdna:Genscan chromosome:NCBIM37:5:30547454:30566988:-1 // chr5 // 100 // 100 // 15 // 1…
10372597	Record removed	1.64225	0.0295897	2193	0.633645	1.04061	1907.45	2627.76	2229.94	2440.38	1412.99	2539.47	XR_033859 // RefSeq // PREDICTED: Mus musculus similar to ribosomal protein S15 (LOC544741), misc RNA. // chr10 // 100 // 100 // 10 // 10 // 0 /// GENSCAN00000031598 // ENSEMBL // cdna:Genscan chromosome:NCBIM37:10:116409824:116410180:-1 // chr10 // 100 // 60 // 6 // 6 // 0 /// XR_034153 // RefSeq // PREDICTED: Mus musculus similar to insulinoma protein (rig) (LOC638407), misc RNA. // chr10 // 14…
10449312	Record removed	1.53909	0.028007	465.828	0.742746	1.14315	431.893	394.913	546.387	474.043	405.827	541.903	NM_001122657 // RefSeq // Mus musculus predicted gene, ENSMUSG00000073431 (ENSMUSG00000073431), mRNA. // chr17 // 100 // 100 // 24 // 24 // 0
10503613	Record removed	1.5273	0.0369329	211.948	0.661272	1.00996	183.82	213.643	207.217	263.677	137.027	266.303	XR_032067 // RefSeq // PREDICTED: Mus musculus similar to ribosomal protein S24 (LOC664911), misc RNA. // chr4 // 100 // 100 // 11 // 11 // 0 /// GENSCAN00000000969 // ENSEMBL // cdna:Genscan chromosome:NCBIM37:4:22446756:22447068:1 // chr4 // 100 // 73 // 8 // 8 // 0
10551207	Record removed	1.51719	0.0269585	370.927	0.626538	0.950578	342.573	257.683	497.203	418.637	311.517	397.947	ENSMUST00000065861 // ENSEMBL // cdna:known chromosome:NCBIM37:7:26735272:26735442:1 gene:ENSMUSG00000053435 // chr7 // 100 // 100 // 21 // 21 // 0
10350725	Rgs8	1.69742	0.00902527	464.743	0.847597	1.43873	395.303	467.617	542.683	378.427	459.977	544.453	NM_026380 // RefSeq // Mus musculus regulator of G-protein signaling 8 (Rgs8), mRNA. // chr1 // 100 // 100 // 25 // 25 // 0 /// ENSMUST00000041776 // ENSEMBL // Regulator of G-protein signaling 8 gene:ENSMUSG00000042671 // chr1 // 100 // 100 // 25 // 25 // 0 /// ENSMUST00000111812 // ENSEMBL // Regulator of G-protein signaling 8 gene:ENSMUSG00000042671 // chr1 // 100 // 80 // 20 // 20 // 0 /// EN…
10460626	Rnaseh2c	1.52546	8.26575e-05	1077.05	1.12757	1.72006	938.83	1216.79	883.52	892.243	996.23	1534.71	NM_026616 // RefSeq // Mus musculus ribonuclease H2, subunit C (Rnaseh2c), mRNA. // chr19 // 100 // 100 // 27 // 27 // 0 /// ENSMUST00000025864 // ENSEMBL // Ribonuclease H2 subunit C gene:ENSMUSG00000024925 // chr19 // 100 // 100 // 27 // 27 // 0 /// BC024333 // GenBank // Mus musculus ribonuclease H2, subunit C, mRNA (cDNA clone MGC:35633 IMAGE:5040687), complete cds. // chr19 // 93 // 100 // 2…
10494411	Rnu1b1	1.57337	0.0286355	600.071	0.642595	1.01104	596.483	534.467	806.75	569.013	518.413	575.297	NR_004412 // RefSeq // Mus musculus U1b1 small nuclear RNA (Rnu1b1) on chromosome 3. // chr3 // 81 // 100 // 21 // 26 // 0 /// NR_004413 // RefSeq // Mus musculus U1b6 small nuclear RNA (Rnu1b6). // chr3 // 81 // 100 // 21 // 26 // 0
10494417	Rnu1b1	1.57337	0.0286355	600.071	0.642595	1.01104	596.483	534.467	806.75	569.013	518.413	575.297	NR_004412 // RefSeq // Mus musculus U1b1 small nuclear RNA (Rnu1b1) on chromosome 3. // chr3 // 81 // 100 // 21 // 26 // 0 /// NR_004413 // RefSeq // Mus musculus U1b6 small nuclear RNA (Rnu1b6). // chr3 // 81 // 100 // 21 // 26 // 0
10500356	Rnu1b1	1.57337	0.0286355	600.071	0.642595	1.01104	596.483	534.467	806.75	569.013	518.413	575.297	NR_004412 // RefSeq // Mus musculus U1b1 small nuclear RNA (Rnu1b1) on chromosome 3. // chr3 // 81 // 100 // 21 // 26 // 0 /// NR_004413 // RefSeq // Mus musculus U1b6 small nuclear RNA (Rnu1b6). // chr3 // 81 // 100 // 21 // 26 // 0
10477808	Romo	1.57514	0.022321	3414.47	0.870771	1.37159	2849.74	4389.61	3037.58	3189.77	2645.04	4375.05	NM_025946 // RefSeq // Mus musculus RIKEN cDNA 2010100O12 gene (2010100O12Rik), mRNA. // chr2 // 100 // 100 // 20 // 20 // 0 /// ENSMUST00000109597 // ENSEMBL // Protein MGR2 homolog gene:ENSMUSG00000067847 // chr2 // 100 // 100 // 20 // 20 // 0 /// ENSMUST00000088610 // ENSEMBL // Protein MGR2 homolog gene:ENSMUSG00000067847 // chr2 // 100 // 85 // 17 // 17 // 0 /// ENSMUST00000109598 // ENSEMBL…
10495252	Romo1	1.56387	0.0429821	3099.44	0.878961	1.37458	2528.18	4161.38	2611.8	2947.74	2295.67	4051.89	NM_025946 // RefSeq // Mus musculus RIKEN cDNA 2010100O12 gene (2010100O12Rik), mRNA. // chr3 // 42 // 71 // 5 // 12 // 0 /// ENSMUST00000088610 // ENSEMBL // Protein MGR2 homolog gene:ENSMUSG00000067847 // chr3 // 42 // 71 // 5 // 12 // 0 /// ENSMUST00000109598 // ENSEMBL // Protein MGR2 homolog gene:ENSMUSG00000067847 // chr3 // 42 // 71 // 5 // 12 // 0 /// AY028425 // GenBank // Mus musculus L…
10552917	Rpl14	1.64688	0.00402944	496.847	0.720386	1.18639	410.693	490.013	550.353	518.46	396.467	615.097	BC092249 // GenBank // Mus musculus ribosomal protein L14, mRNA (cDNA clone MGC:103098 IMAGE:5034997), complete cds. // chr7 // 47 // 100 // 7 // 15 // 0 /// ENSMUST00000050737 // ENSEMBL // 60S ribosomal protein L14 gene:ENSMUSG00000025794 // chr7 // 31 // 87 // 4 // 13 // 1
10457731	Rpl35	1.67782	0.0055085	4216.97	0.797087	1.33737	3300.48	5542.29	3621.33	4257.44	2886.51	5693.76	NM_025592 // RefSeq // Mus musculus ribosomal protein L35 (Rpl35), mRNA. // chr18 // 90 // 100 // 37 // 41 // 0 /// ENSMUST00000080861 // ENSEMBL // 60S ribosomal protein L35 gene:ENSMUSG00000062997 // chr18 // 90 // 100 // 37 // 41 // 0 /// BC025884 // GenBank // Mus musculus ribosomal protein L35, mRNA (cDNA clone IMAGE:5253556). // chr18 // 90 // 100 // 37 // 41 // 0 /// ENSMUST00000102782 // …
10350816	Rpl35	1.66942	0.00493329	4527.81	0.807838	1.34862	3689.14	5787.88	4015.53	4441.09	3243.9	5989.35	NM_025592 // RefSeq // Mus musculus ribosomal protein L35 (Rpl35), mRNA. // chr1 // 100 // 100 // 49 // 49 // 0 /// BC094634 // GenBank // Mus musculus ribosomal protein L35, mRNA (cDNA clone MGC:106919 IMAGE:1333082), complete cds. // chr1 // 100 // 100 // 49 // 49 // 0 /// BC125652 // GenBank // Mus musculus ribosomal protein L35, mRNA (cDNA clone MGC:159355 IMAGE:40130167), complete cds. // ch…
10482267	Rpl35	1.65217	0.00497001	4525.69	0.808592	1.33593	3699.33	5794.69	4012.26	4453.72	3244.28	5949.85	NM_025592 // RefSeq // Mus musculus ribosomal protein L35 (Rpl35), mRNA. // chr2 // 100 // 100 // 53 // 53 // 0 /// ENSMUST00000080861 // ENSEMBL // 60S ribosomal protein L35 gene:ENSMUSG00000062997 // chr2 // 100 // 100 // 53 // 53 // 0 /// BC025884 // GenBank // Mus musculus ribosomal protein L35, mRNA (cDNA clone IMAGE:5253556). // chr2 // 100 // 100 // 53 // 53 // 0 /// ENSMUST00000102782 // …
10475435	Rps12	1.53246	0.0204369	5937.48	0.8474	1.2986	5326.68	6489.29	6023.82	5516.61	5104.58	7163.88	NM_011295 // RefSeq // Mus musculus ribosomal protein S12 (Rps12), mRNA. // chr2 // 93 // 100 // 39 // 42 // 0 /// BC089338 // GenBank // Mus musculus ribosomal protein S12, mRNA (cDNA clone MGC:102111 IMAGE:6407567), complete cds. // chr2 // 93 // 100 // 39 // 42 // 0 /// BC089339 // GenBank // Mus musculus ribosomal protein S12, mRNA (cDNA clone MGC:102112 IMAGE:6408026), complete cds. // chr2 …
10464388	Rps12	1.52428	0.0234911	5216.26	0.850917	1.29704	4644.61	5719.56	5227.68	4900.83	4448.32	6356.56	NM_011295 // RefSeq // Mus musculus ribosomal protein S12 (Rps12), mRNA. // chr19 // 100 // 100 // 67 // 67 // 0 /// BC089338 // GenBank // Mus musculus ribosomal protein S12, mRNA (cDNA clone MGC:102111 IMAGE:6407567), complete cds. // chr19 // 100 // 100 // 67 // 67 // 0 /// ENSMUST00000073926 // ENSEMBL // 40S ribosomal protein S12 gene:ENSMUSG00000061983 // chr19 // 100 // 100 // 67 // 67 // …
10561956	Rps12	1.52203	0.0249347	5031.85	0.852734	1.29789	4488.56	5491.25	5043.53	4729.13	4300.79	6137.86	NM_011295 // RefSeq // Mus musculus ribosomal protein S12 (Rps12), mRNA. // chr7 // 100 // 97 // 69 // 68 // 0 /// BC096653 // GenBank // Mus musculus ribosomal protein S12, mRNA (cDNA clone MGC:106806 IMAGE:1528457), complete cds. // chr7 // 100 // 99 // 70 // 69 // 0 /// ENSMUST00000073926 // ENSEMBL // 40S ribosomal protein S12 gene:ENSMUSG00000061983 // chr7 // 100 // 97 // 69 // 68 // 0 /// …
10364766	Rps15	1.60273	0.0352538	4906.38	0.659699	1.05732	4419.96	5924.55	5048.56	5208.08	3330.53	5506.61	NM_009091 // RefSeq // Mus musculus ribosomal protein S15 (Rps15), mRNA. // chr10 // 100 // 100 // 13 // 13 // 0 /// ENSMUST00000068408 // ENSEMBL // 40S ribosomal protein S15 gene:ENSMUSG00000063457 // chr10 // 100 // 100 // 13 // 13 // 0 /// M33330 // GenBank // Mouse insulinoma (rig) mRNA, complete cds. // chr10 // 100 // 100 // 13 // 13 // 0 /// ENSMUST00000077945 // ENSEMBL // 12 days embryo…
10384100	Rps15a	1.89091	0.00581319	3443.47	0.910933	1.72249	3448.67	3866.2	3363.49	2541.25	3063.91	4377.27	ENSMUST00000106590 // ENSEMBL // 40S ribosomal protein S15a gene:ENSMUSG00000008683 // chr11 // 93 // 98 // 52 // 56 // 0 /// BC081428 // GenBank // Mus musculus ribosomal protein S15a, mRNA (cDNA clone MGC:101924 IMAGE:6412149), complete cds. // chr11 // 95 // 98 // 53 // 56 // 0
10532025	Rps15a	1.85003	0.00506768	3825.67	0.912237	1.68767	3843.78	4214.3	3763.39	2864.73	3433.11	4834.71	ENSMUST00000106590 // ENSEMBL // 40S ribosomal protein S15a gene:ENSMUSG00000008683 // chr5 // 91 // 100 // 42 // 46 // 0 /// BC081428 // GenBank // Mus musculus ribosomal protein S15a, mRNA (cDNA clone MGC:101924 IMAGE:6412149), complete cds. // chr5 // 91 // 100 // 42 // 46 // 0 /// ENSMUST00000071120 // ENSEMBL // similar to Rps15a protein gene:ENSMUSG00000056877 // chr5 // 37 // 100 // 17 // …
10374476	Rps17	1.50915	0.0265059	5019.3	0.843387	1.2728	4220.6	6238.48	4452.2	5037.67	3754.93	6411.94	ENSMUST00000080813 // ENSEMBL // 40S ribosomal protein S17 gene:ENSMUSG00000061787 // chr11 // 76 // 97 // 28 // 37 // 0 /// D25213 // GenBank // Mus musculus rpS17 mRNA for ribosomal protein S17, complete cds. // chr11 // 70 // 97 // 26 // 37 // 0 /// ENSMUST00000054380 // ENSEMBL // similar to ribosomal protein S17 gene:ENSMUSG00000050978 // chr11 // 25 // 84 // 8 // 32 // 1 /// GENSCAN00000035…
10518364	Rps19-ps	1.56974	0.00154877	875.579	0.777017	1.21971	691.27	916.557	958.95	874.697	745.12	1066.88	XM_204069 // RefSeq // PREDICTED: Mus musculus similar to Rps19 protein (LOC277692), mRNA. // chr4 // 100 // 100 // 16 // 16 // 0 /// GENSCAN00000029827 // ENSEMBL // cdna:Genscan chromosome:NCBIM37:4:147195886:147310786:-1 // chr4 // 100 // 100 // 16 // 16 // 0
10511325	Rps20	1.59217	0.01265	6395.88	0.846084	1.34711	6063.22	6968.1	6743.76	5493.74	5705.79	7400.67	NM_026147 // RefSeq // Mus musculus ribosomal protein S20 (Rps20), mRNA. // chr4 // 100 // 100 // 28 // 28 // 0 /// ENSMUST00000103009 // ENSEMBL // 40S ribosomal protein S20 gene:ENSMUSG00000028234 // chr4 // 100 // 100 // 28 // 28 // 0 /// BC090389 // GenBank // Mus musculus ribosomal protein S20, mRNA (cDNA clone MGC:102408 IMAGE:3482252), complete cds. // chr4 // 100 // 100 // 28 // 28 // 0 /…
10479362	Rps21	1.99165	0.00383481	4624.93	0.982575	1.95695	4728.48	5146.41	4763.34	2851.27	4680.34	5579.77	NM_025587 // RefSeq // Mus musculus ribosomal protein S21 (Rps21), mRNA. // chr2 // 100 // 100 // 31 // 31 // 0 /// ENSMUST00000059080 // ENSEMBL // 40S ribosomal protein S21 gene:ENSMUSG00000039001 // chr2 // 100 // 94 // 29 // 29 // 0 /// BC086912 // GenBank // Mus musculus ribosomal protein S21, mRNA (cDNA clone MGC:107620 IMAGE:6758965), complete cds. // chr2 // 100 // 94 // 29 // 29 // 0
10439237	Rps21	1.63811	0.00443118	1398.86	0.961912	1.57572	1308.79	1588.87	1270.84	1165.59	1222.43	1836.65	ENSMUST00000059080 // ENSEMBL // 40S ribosomal protein S21 gene:ENSMUSG00000039001 // chr16 // 43 // 88 // 6 // 14 // 0
10521134	Rps29	1.7111	0.0142664	3571.29	0.676762	1.15801	2978.9	4677.35	3490.48	3669.49	2362.22	4249.31	NM_009093 // RefSeq // Mus musculus ribosomal protein S29 (Rps29), mRNA. // chr5 // 100 // 100 // 31 // 31 // 0 /// L31609 // GenBank // Mus musculus (clone mcori-1ck9) S29 ribosomal protein mRNA, complete cds. // chr5 // 100 // 100 // 31 // 31 // 0 /// ENSMUST00000037023 // ENSEMBL // 40S ribosomal protein S29 gene:ENSMUSG00000034892 // chr5 // 100 // 100 // 31 // 31 // 0 /// XM_001473990 // Ref…
10549495	Rps29	1.7045	0.012229	3895.13	0.668825	1.14001	3263.92	5096.73	3856.18	4006.91	2579.11	4567.91	NM_009093 // RefSeq // Mus musculus ribosomal protein S29 (Rps29), mRNA. // chr6 // 87 // 100 // 27 // 31 // 0 /// L31609 // GenBank // Mus musculus (clone mcori-1ck9) S29 ribosomal protein mRNA, complete cds. // chr6 // 87 // 100 // 27 // 31 // 0 /// ENSMUST00000037023 // ENSEMBL // 40S ribosomal protein S29 gene:ENSMUSG00000034892 // chr6 // 87 // 100 // 27 // 31 // 0 /// XM_884551 // RefSeq //…
10490126	Rps29	1.63682	0.00721017	4676.53	0.682171	1.11659	4071.44	5846.71	4756.95	4790.27	3245.06	5348.77	NM_009093 // RefSeq // Mus musculus ribosomal protein S29 (Rps29), mRNA. // chr2 // 100 // 100 // 53 // 53 // 0 /// L31609 // GenBank // Mus musculus (clone mcori-1ck9) S29 ribosomal protein mRNA, complete cds. // chr2 // 100 // 100 // 53 // 53 // 0 /// ENSMUST00000037023 // ENSEMBL // 40S ribosomal protein S29 gene:ENSMUSG00000034892 // chr2 // 100 // 100 // 53 // 53 // 0 /// XM_884551 // RefSeq…
10400635	Rps29	1.62461	0.0109135	5097.7	0.692176	1.12451	4460.74	6317.08	5201.5	5180.72	3600.35	5825.79	NM_009093 // RefSeq // Mus musculus ribosomal protein S29 (Rps29), mRNA. // chr12 // 100 // 100 // 48 // 48 // 0 /// L31609 // GenBank // Mus musculus (clone mcori-1ck9) S29 ribosomal protein mRNA, complete cds. // chr12 // 100 // 100 // 48 // 48 // 0 /// ENSMUST00000037023 // ENSEMBL // 40S ribosomal protein S29 gene:ENSMUSG00000034892 // chr12 // 100 // 100 // 48 // 48 // 0
10385034	Rpsa	1.51443	0.00407163	5934.07	0.810443	1.22736	5529.23	6544.93	6170	5549.07	5000.43	6810.72	J02870 // GenBank // Mouse laminin receptor mRNA, complete cds. // chr11 // 78 // 100 // 21 // 27 // 0 /// ENSMUST00000035105 // ENSEMBL // 40S ribosomal protein SA gene:ENSMUSG00000032518 // chr11 // 78 // 100 // 21 // 27 // 0 /// ENSMUST00000057740 // ENSEMBL // hypothetical protein gene:ENSMUSG00000047676 // chr11 // 33 // 100 // 9 // 27 // 1 /// XR_033772 // RefSeq // PREDICTED: Mus musculus …
10419810	Rpsa	1.51279	0.0225459	3159.78	1.00456	1.51969	2845.07	3978.56	2561.59	2778.2	2573.28	4221.99	NM_011186 // RefSeq // Mus musculus proteasome (prosome, macropain) subunit, beta type 5 (Psmb5), mRNA. // chr14 // 100 // 100 // 14 // 14 // 0 /// ENSMUST00000022803 // ENSEMBL // Proteasome subunit beta type-5 gene:ENSMUSG00000022193 // chr14 // 100 // 100 // 14 // 14 // 0 /// AB003304 // GenBank // Mus musculus mRNA for PSMB5, complete cds. // chr14 // 100 // 100 // 14 // 14 // 0
10493798	S100a16	1.55716	0.0291466	1430.12	1.10274	1.71714	1249	1834.24	1127.61	1150.62	1243.46	1975.78	NM_026416 // RefSeq // Mus musculus S100 calcium binding protein A16 (S100a16), mRNA. // chr3 // 100 // 93 // 27 // 27 // 0 /// ENSMUST00000098911 // ENSEMBL // S100 calcium binding protein A16 gene:ENSMUSG00000074457 // chr3 // 100 // 100 // 29 // 29 // 0 /// ENSMUST00000098910 // ENSEMBL // S100 calcium binding protein A16 gene:ENSMUSG00000074457 // chr3 // 100 // 93 // 27 // 27 // 0 /// ENSMUS…
10493820	S100a6	1.58983	0.0229059	273.273	0.781488	1.24244	270.803	271.367	312.477	241.163	244.197	299.63	NM_011313 // RefSeq // Mus musculus S100 calcium binding protein A6 (calcyclin) (S100a6), mRNA. // chr3 // 100 // 100 // 25 // 25 // 0 /// ENSMUST00000001051 // ENSEMBL // Protein S100-A6 gene:ENSMUSG00000001025 // chr3 // 100 // 100 // 25 // 25 // 0 /// BC010774 // GenBank // Mus musculus S100 calcium binding protein A6 (calcyclin), mRNA (cDNA clone MGC:18644 IMAGE:4219642), complete cds. // chr…
10563611	Saa1	1.86662	0.0229898	495.177	1.36372	2.54555	335.027	555.427	322.05	372.12	439.187	947.25	NM_009117 // RefSeq // Mus musculus serum amyloid A 1 (Saa1), mRNA. // chr7 // 100 // 100 // 14 // 14 // 0 /// ENSMUST00000079034 // ENSEMBL // Serum amyloid A-1 protein gene:ENSMUSG00000074115 // chr7 // 100 // 100 // 14 // 14 // 0 /// BC087933 // GenBank // Mus musculus serum amyloid A 1, mRNA (cDNA clone MGC:107299 IMAGE:30310171), complete cds. // chr7 // 100 // 100 // 14 // 14 // 0 /// U6043…
10429216	Safb	1.57152	0.0144161	1083.01	0.618879	0.972581	1000.04	877.843	1357.38	1228.21	840.057	1194.53	ENSMUST00000095224 // ENSEMBL // scaffold attachment factor B gene:ENSMUSG00000071054 // chr17 // 100 // 100 // 21 // 21 // 0 /// XM_924956 // RefSeq // PREDICTED: Mus musculus scaffold attachment factor B, transcript variant 18 (Safb), mRNA. // chr17 // 100 // 100 // 21 // 21 // 0 /// AK087504 // GenBank HTC // Mus musculus 0 day neonate eyeball cDNA, RIKEN full-length enriched library, clone:E1…
10551881	Sdhaf1	1.55996	0.0472811	806.767	1.11619	1.74122	773.857	794.887	744.27	619.01	830.747	1077.83	ENSMUST00000098586 // ENSEMBL // 0 day neonate eyeball cDNA, RIKEN full-length enriched library, clone:E130208F15 product:hypothetical Arginine-rich region profile containing protein, full insert sequence gene:ENSMUSG00000074211 // chr7 // 100 // 48 // 12 // 12 // 0
10563355	Sec1	1.84228	0.0281264	643.575	0.644099	1.18661	615.973	590.183	767.873	636.983	494.587	755.85	NM_019934 // RefSeq // Mus musculus secretory blood group 1 (Sec1), mRNA. // chr7 // 100 // 73 // 24 // 24 // 0 /// ENSMUST00000040636 // ENSEMBL // Adult male testis cDNA, RIKEN full-length enriched library, clone:4933430D08 product:fucosyltransferase 10, full insert sequence gene:ENSMUSG00000040364 // chr7 // 100 // 88 // 29 // 29 // 0 /// AF113532 // GenBank // Mus musculus GDP-L-fucose:beta-D…
10398032	Serpina3	1.5801	0.015618	471.828	0.626591	0.990074	500.037	531.527	546.21	457.743	342.25	453.2	NM_173024 // RefSeq // Mus musculus serine (or cysteine) peptidase inhibitor, clade A, member 3B (Serpina3b), mRNA. // chr12 // 100 // 100 // 26 // 26 // 0 /// ENSMUST00000085052 // ENSEMBL // Serine protease inhibitor A3B gene:ENSMUSG00000066364 // chr12 // 100 // 100 // 26 // 26 // 0 /// BC125418 // GenBank // Mus musculus serine (or cysteine) peptidase inhibitor, clade A, member 3B, mRNA (cDNA…
10532709	Sgsm1	1.65004	0.0328286	2117	0.457947	0.755631	1981.12	1714.16	3054.91	2593.29	1398.99	1959.57	NM_172718 // RefSeq // Mus musculus small G protein signaling modulator 1 (Sgsm1), mRNA. // chr5 // 100 // 93 // 26 // 26 // 0 /// ENSMUST00000048112 // ENSEMBL // Isoform 1 of Small G protein signaling modulator 1 gene:ENSMUSG00000042216 // chr5 // 100 // 93 // 26 // 26 // 0 /// BC138049 // GenBank // Mus musculus small G protein signaling modulator 1, mRNA (cDNA clone MGC:169673 IMAGE:8861068),…
10400971	Six4	1.61887	0.0132947	252.119	0.716412	1.15978	259.267	220.83	288.623	248.74	206.773	288.483	NM_011382 // RefSeq // Mus musculus sine oculis-related homeobox 4 homolog (Drosophila) (Six4), mRNA. // chr12 // 100 // 100 // 27 // 27 // 0 /// ENSMUST00000043208 // ENSEMBL // Isoform 1 of Homeobox protein SIX4 gene:ENSMUSG00000034460 // chr12 // 100 // 100 // 27 // 27 // 0 /// D50416 // GenBank // Mus musculus mRNA for AREC3, complete cds. // chr12 // 96 // 100 // 26 // 27 // 0 /// ENSMUST000…
10397530	Slirp	1.90791	0.0358281	1909.84	1.02584	1.95721	1621.25	2437.76	1633.61	1383.26	1675.82	2707.32	NM_026958 // RefSeq // Mus musculus RIKEN cDNA 1810035L17 gene (1810035L17Rik), mRNA. // chr12 // 100 // 84 // 27 // 27 // 0 /// BC065396 // GenBank // Mus musculus RIKEN cDNA 1810035L17 gene, mRNA (cDNA clone IMAGE:3974474). // chr12 // 100 // 100 // 32 // 32 // 0 /// ENSMUST00000077462 // ENSEMBL // Isoform 1 of SRA stem-loop-interacting RNA-binding protein, mitochondrial gene:ENSMUSG0000002104…
10550601	Snrpd2	1.67744	0.000946877	2277.43	1.06691	1.78967	1853.48	2898.36	1764.6	1887.48	1882.67	3377.97	NM_026943 // RefSeq // Mus musculus small nuclear ribonucleoprotein D2 (Snrpd2), mRNA. // chr7 // 100 // 100 // 53 // 53 // 0 /// ENSMUST00000049294 // ENSEMBL // Small nuclear ribonucleoprotein Sm D2 gene:ENSMUSG00000040824 // chr7 // 100 // 100 // 53 // 53 // 0 /// BC116858 // GenBank // Mus musculus small nuclear ribonucleoprotein D2, mRNA (cDNA clone MGC:151235 IMAGE:40126177), complete cds. …
10367073	Snrpd2	1.65104	0.00161944	2087.04	1.1115	1.83513	1689.13	2676.83	1563.33	1712.54	1737.65	3142.75	NM_026943 // RefSeq // Mus musculus small nuclear ribonucleoprotein D2 (Snrpd2), mRNA. // chr10 // 95 // 100 // 36 // 38 // 0 /// ENSMUST00000049294 // ENSEMBL // Small nuclear ribonucleoprotein Sm D2 gene:ENSMUSG00000040824 // chr10 // 95 // 100 // 36 // 38 // 0 /// BC043014 // GenBank // Mus musculus small nuclear ribonucleoprotein D2, mRNA (cDNA clone MGC:57881 IMAGE:5683364), complete cds. //…
10498595	Snrpd2	1.61544	0.0152945	1982.12	1.06106	1.71408	1624.75	2444.55	1530.27	1720.44	1623.71	2948.98	ENSMUST00000049294 // ENSEMBL // Small nuclear ribonucleoprotein Sm D2 gene:ENSMUSG00000040824 // chr3 // 100 // 100 // 25 // 25 // 0 /// BC116858 // GenBank // Mus musculus small nuclear ribonucleoprotein D2, mRNA (cDNA clone MGC:151235 IMAGE:40126177), complete cds. // chr3 // 100 // 100 // 25 // 25 // 0
10405234	Snrpd2	1.54888	0.0243484	1311.45	1.15952	1.79595	1053.87	1625.99	973.42	1103.99	1128.7	1982.71	ENSMUST00000049294 // ENSEMBL // Small nuclear ribonucleoprotein Sm D2 gene:ENSMUSG00000040824 // chr13 // 84 // 100 // 21 // 25 // 0 /// BC116858 // GenBank // Mus musculus small nuclear ribonucleoprotein D2, mRNA (cDNA clone MGC:151235 IMAGE:40126177), complete cds. // chr13 // 84 // 100 // 21 // 25 // 0
10430289	Socs5	1.5039	0.0495979	1116.62	1.13629	1.70886	913.643	1467.54	826.167	942.683	938.763	1610.91	NM_019654 // RefSeq // Mus musculus suppressor of cytokine signaling 5 (Socs5), mRNA. // chr17 // 100 // 100 // 25 // 25 // 0 /// ENSMUST00000041369 // ENSEMBL // Suppressor of cytokine signaling 5 gene:ENSMUSG00000037104 // chr17 // 100 // 100 // 25 // 25 // 0 /// BC053015 // GenBank // Mus musculus suppressor of cytokine signaling 5, mRNA (cDNA clone MGC:62212 IMAGE:5702321), complete cds. // c…
10409786	Spata31d1a	1.68415	0.0011294	498.77	0.669525	1.12758	493.56	443.7	629.63	471.98	421.553	532.197	NM_028157 // RefSeq // Mus musculus RIKEN cDNA 1700013B16 gene (1700013B16Rik), mRNA. // chr13 // 100 // 100 // 19 // 19 // 0 /// BC089512 // GenBank // Mus musculus RIKEN cDNA 1700013B16 gene, mRNA (cDNA clone IMAGE:6703785). // chr13 // 100 // 21 // 4 // 4 // 0
10359118	Tdrd5	1.62168	0.0416884	271.603	0.803095	1.30236	278.847	292.5	286.027	235.643	229.707	306.893	BC099972 // GenBank // Mus musculus tudor domain containing 5, mRNA (cDNA clone MGC:107536 IMAGE:30080156), complete cds. // chr1 // 100 // 97 // 31 // 31 // 0 /// ENSMUST00000072556 // ENSEMBL // Tudor domain-containing protein 5 gene:ENSMUSG00000060985 // chr1 // 100 // 100 // 32 // 32 // 0
10371006	Timm13	1.50179	0.0100299	1875.34	0.953177	1.43147	1378.24	2378.26	1470.93	1901.12	1402.06	2721.4	NM_013895 // RefSeq // Mus musculus translocase of inner mitochondrial membrane 13 homolog (yeast) (Timm13), nuclear gene encoding mitochondrial protein, mRNA. // chr10 // 100 // 100 // 29 // 29 // 0 /// ENSMUST00000020440 // ENSEMBL // Mitochondrial import inner membrane translocase subunit Tim13 gene:ENSMUSG00000020219 // chr10 // 100 // 76 // 22 // 22 // 0 /// AF144702 // GenBank // Mus muscul…
10525923	Tmem132B	1.63994	0.047144	544.769	0.541163	0.887474	527.747	497.077	859.95	486.613	465.373	431.857	XM_915709 // RefSeq // PREDICTED: Mus musculus transmembrane protein 132B (Tmem132b), mRNA. // chr5 // 88 // 100 // 23 // 26 // 0 /// ENSMUST00000048667 // ENSEMBL // cdna:novel chromosome:NCBIM37:5:126259004:126268438:1 gene:ENSMUSG00000029483 // chr5 // 100 // 100 // 26 // 26 // 0 /// GENSCAN00000022320 // ENSEMBL // cdna:Genscan chromosome:NCBIM37:5:126118552:126268438:1 // chr5 // 100 // 100 …
10508405	Tmem54	1.6086	0.0213958	430.617	0.745987	1.19999	392.093	413.173	526.797	390.3	392.983	468.357	NM_025452 // RefSeq // Mus musculus transmembrane protein 54 (Tmem54), mRNA. // chr4 // 100 // 100 // 26 // 26 // 0 /// ENSMUST00000106064 // ENSEMBL // Transmembrane protein 54 gene:ENSMUSG00000028786 // chr4 // 100 // 85 // 22 // 22 // 0 /// BC019563 // GenBank // Mus musculus transmembrane protein 54, mRNA (cDNA clone MGC:28617 IMAGE:4219997), complete cds. // chr4 // 100 // 100 // 26 // 26 //…
10551009	Tmsb10	1.50916	0.00182218	1634.91	0.878919	1.32643	1527.49	1760.09	1597.8	1512.94	1404.33	2006.8	NM_025284 // RefSeq // Mus musculus thymosin, beta 10 (Tmsb10), mRNA. // chr7 // 89 // 100 // 32 // 36 // 0 /// BC038926 // GenBank // Mus musculus cDNA clone IMAGE:4986146. // chr7 // 89 // 100 // 32 // 36 // 0 /// XM_001477885 // RefSeq // PREDICTED: Mus musculus similar to thymosin, beta 10 (LOC100046954), mRNA. // chr7 // 17 // 17 // 1 // 6 // 1
10549420	Tmtc1	1.6446	0.0252871	790.807	0.412559	0.678494	734.767	622.273	1082.54	1107.33	446.613	751.317	NM_198967 // RefSeq // Mus musculus transmembrane and tetratricopeptide repeat containing 1 (Tmtc1), mRNA. // chr6 // 100 // 100 // 42 // 42 // 0 /// ENSMUST00000060095 // ENSEMBL // Isoform 1 of Transmembrane and TPR repeat-containing protein 1 gene:ENSMUSG00000030306 // chr6 // 100 // 100 // 42 // 42 // 0 /// ENSMUST00000100772 // ENSEMBL // Isoform 2 of Transmembrane and TPR repeat-containing …
10544333	Try5	2.23863	0.0118346	315.483	0.572634	1.28192	240.48	258.39	558	226.343	319.53	290.153	NM_001003405 // RefSeq // Mus musculus RIKEN cDNA 1810049H19 gene (1810049H19Rik), mRNA. // chr6 // 100 // 100 // 15 // 15 // 0 /// ENSMUST00000064324 // ENSEMBL // Tesp4 protein gene:ENSMUSG00000036938 // chr6 // 100 // 100 // 15 // 15 // 0 /// AB009661 // GenBank // Mus musculus mRNA for TESP4, complete cds. // chr6 // 100 // 100 // 15 // 15 // 0 /// ENSMUST00000101480 // ENSEMBL // Adult male …
10436203	Txndc2	1.52423	0.0253744	962.547	0.641512	0.977815	937.94	870.87	1297.92	928.253	832.633	907.66	NM_153519 // RefSeq // Mus musculus thioredoxin domain containing 2 (spermatozoa) (Txndc2), mRNA. // chr17 // 100 // 87 // 26 // 26 // 0 /// ENSMUST00000050236 // ENSEMBL // Thioredoxin domain-containing protein 2 gene:ENSMUSG00000050612 // chr17 // 100 // 87 // 26 // 26 // 0 /// AF196282 // GenBank // Mus musculus spermatid-specific thioredoxin (Sptrx1) mRNA, complete cds. // chr17 // 100 // 87 …
10359826	Uqcr	1.51175	0.00972973	2129.75	1.26878	1.91807	1506.79	2901.85	1301.59	1856.32	1651.43	3560.54	NM_025650 // RefSeq // Mus musculus ubiquinol-cytochrome c reductase (6.4kD) subunit (Uqcr), mRNA. // chr1 // 78 // 100 // 7 // 9 // 0 /// ENSMUST00000020372 // ENSEMBL // Cytochrome b-c1 complex subunit 10 gene:ENSMUSG00000020163 // chr1 // 78 // 100 // 7 // 9 // 0 /// BC034408 // GenBank // Mus musculus ubiquinol-cytochrome c reductase (6.4kD) subunit, mRNA (cDNA clone MGC:35722 IMAGE:4235605),…
10370833	Uqcr	1.50821	0.0274334	3267	1.16617	1.75882	2381.15	4418.66	2261.37	2864.88	2637.14	5038.82	NM_025650 // RefSeq // Mus musculus ubiquinol-cytochrome c reductase (6.4kD) subunit (Uqcr), mRNA. // chr10 // 100 // 100 // 38 // 38 // 0 /// ENSMUST00000020372 // ENSEMBL // Cytochrome b-c1 complex subunit 10 gene:ENSMUSG00000020163 // chr10 // 100 // 100 // 38 // 38 // 0 /// BC034408 // GenBank // Mus musculus ubiquinol-cytochrome c reductase (6.4kD) subunit, mRNA (cDNA clone MGC:35722 IMAGE:4…
10560010	V1rg1	1.72771	0.00249307	251.271	0.667674	1.15354	229.87	225.397	333.197	230.64	222.467	266.053	NM_145843 // RefSeq // Mus musculus vomeronasal 1 receptor, G1 (V1rg1), mRNA. // chr7 // 100 // 86 // 25 // 25 // 0 /// ENSMUST00000053134 // ENSEMBL // Vomeronasal receptor V1RG1 gene:ENSMUSG00000070824 // chr7 // 100 // 86 // 25 // 25 // 0
10363112	Vgll2	1.50198	0.0495088	417.271	0.735266	1.10435	421.107	428.117	498.89	374.793	366.817	413.903	NM_153786 // RefSeq // Mus musculus vestigial like 2 homolog (Drosophila) (Vgll2), mRNA. // chr10 // 100 // 82 // 28 // 28 // 0 /// ENSMUST00000058347 // ENSEMBL // Transcription cofactor vestigial-like protein 2 gene:ENSMUSG00000049641 // chr10 // 100 // 94 // 32 // 32 // 0 /// AF542181 // GenBank // Mus musculus transcription co-factor vestigial-like 2 protein mRNA, complete cds. // chr10 // 10…
10425257	Vmn2r107	1.61774	0.026003	2323.92	0.972135	1.57267	1916.15	3070.13	1885.15	2036.59	1832.62	3202.87	NM_001104569 // RefSeq // Mus musculus vomeronasal 2, receptor 107 (Vmn2r107), mRNA. // chr17 // 100 // 100 // 23 // 23 // 0 /// ENSMUST00000042090 // ENSEMBL // vomeronasal 2, receptor 107 gene:ENSMUSG00000056910 // chr17 // 100 // 100 // 23 // 23 // 0 /// AF011417 // GenBank // Mus musculus putative pheromone receptor (VR6) mRNA, partial cds. // chr17 // 82 // 48 // 9 // 11 // 0
10347491	Wnt6	1.50879	0.00360214	319.377	0.752882	1.13594	315.297	327.03	368.123	294.323	277.153	334.333	NM_009526 // RefSeq // Mus musculus wingless-related MMTV integration site 6 (Wnt6), mRNA. // chr1 // 100 // 100 // 25 // 25 // 0 /// ENSMUST00000006716 // ENSEMBL // wingless-related MMTV integration site 6 gene:ENSMUSG00000033227 // chr1 // 100 // 100 // 25 // 25 // 0 /// BC048700 // GenBank // Mus musculus wingless-related MMTV integration site 6, mRNA (cDNA clone MGC:59372 IMAGE:6511061), com…
10550925	Zfp428	1.5908	0.00536026	450.607	0.607287	0.966071	444.52	459.817	596.703	427.367	362.37	412.867	NM_146183 // RefSeq // Mus musculus zinc finger protein 428 (Zfp428), mRNA. // chr7 // 100 // 83 // 24 // 24 // 0 /// ENSMUST00000071361 // ENSEMBL // Zinc finger protein 428 gene:ENSMUSG00000064264 // chr7 // 100 // 69 // 20 // 20 // 0 /// BC096675 // GenBank // Mus musculus zinc finger protein 428, mRNA (cDNA clone MGC:106926 IMAGE:5146693), complete cds. // chr7 // 92 // 83 // 22 // 24 // 0 //…

## Sheet: ZT4 WT>KO
Table S1. List of genes that have difference in their Long/Short ratio between WT and Noc KO
Fold Change>1.5
pvalue<0.05
total expression>200
time		ZT4			ZT4	ZT4	ZT4	ZT4	ZT4	ZT4	ZT4	ZT4
fractionation		LS			L/S	L/S	Total	Total	short	short	long	long
genotype		KO/WT		TOTAL	WT	KO	WT	KO	WT	KO	WT	KO
probe set	GENE SYMBOL	AVG	P value	expression	AVG	AVG	AVG	AVG	AVG	AVG	AVG	AVG	GENE
10507334	0610037D15	0.64294	0.000196007	471.991	1.81301	1.16566	501.187	452.757	347.81	415.397	630.583	484.21	BC022733 // GenBank // Mus musculus RIKEN cDNA 0610037D15 gene, mRNA (cDNA clone MGC:31599 IMAGE:4506628), complete cds. // chr4 // 100 // 75 // 27 // 27 // 0 /// ENSMUST00000030452 // ENSEMBL // Novel protein gene:ENSMUSG00000028689 // chr4 // 100 // 72 // 26 // 26 // 0 /// ENSMUST00000106464 // ENSEMBL // Novel protein gene:ENSMUSG00000028689 // chr4 // 100 // 72 // 26 // 26 // 0 /// ENSMUST000…
10413018	2310021P13	0.642822	0.00886239	1580.02	1.42486	0.915933	1857.57	1634.14	1372.6	1388.38	1955.77	1271.67	BC151046 // GenBank // Mus musculus RIKEN cDNA 2310021P13 gene, mRNA (cDNA clone MGC:183959 IMAGE:9087959), complete cds. // chr14 // 100 // 96 // 27 // 27 // 0 /// NM_027996 // RefSeq // Mus musculus RIKEN cDNA 2310021P13 gene (2310021P13Rik), mRNA. // chr14 // 100 // 96 // 27 // 27 // 0 /// ENSMUST00000022358 // ENSEMBL // Isoform 1 of Zinc finger SWIM domain-containing protein KIAA0913 gene:EN…
10434313	2410137M14	0.661537	0.0433976	713.916	1.26167	0.834644	807.357	685.153	661.067	706.333	834.05	589.537	BC147446 // GenBank // Mus musculus RIKEN cDNA 2410137M14 gene, mRNA (cDNA clone MGC:182194 IMAGE:9056088), complete cds. // chr17 // 100 // 67 // 22 // 22 // 0 /// NM_029747 // RefSeq // Mus musculus RIKEN cDNA 2410137M14 gene (2410137M14Rik), mRNA. // chr17 // 100 // 79 // 26 // 26 // 0 /// ENSMUST00000039846 // ENSEMBL // ES cells cDNA, RIKEN full-length enriched library, clone:2410137M14 prod…
10453555	2610044O15	0.642641	0.00737097	543.532	1.73741	1.11653	520.003	505.987	367.717	580.483	638.873	648.127	NM_153780 // RefSeq // Mus musculus RIKEN cDNA 2610044O15 gene (2610044O15Rik), mRNA. // chr17 // 100 // 33 // 4 // 4 // 0 /// BC023890 // GenBank // Mus musculus RIKEN cDNA 2610044O15 gene, mRNA (cDNA clone MGC:38063 IMAGE:5252244), complete cds. // chr17 // 100 // 33 // 4 // 4 // 0
10384566	4833432P19	0.666152	0.0356608	323.203	1.05673	0.703944	329.587	279.767	339.2	371.033	358.443	261.187	BC106119 // GenBank // Mus musculus RIKEN cDNA 4833432P19 gene, mRNA (cDNA clone MGC:117943 IMAGE:5038679), complete cds. // chr11 // 100 // 81 // 23 // 22 // 0
10395869	4921506M07	0.620605	0.0279279	327.508	1.05432	0.654319	336.64	306.35	328.397	391.353	346.237	256.07	BC100489 // GenBank // Mus musculus RIKEN cDNA 4921506M07 gene, mRNA (cDNA clone MGC:118322 IMAGE:30915676), complete cds. // chr12 // 100 // 100 // 25 // 25 // 0 /// ENSMUST00000101398 // ENSEMBL // RIKEN cDNA 4921506M07 gene gene:ENSMUSG00000073070 // chr12 // 100 // 100 // 25 // 25 // 0
10489053	4930518I15Rik	0.516193	0.0206502	542.622	1.33132	0.687216	611.367	472	511.627	580.603	681.137	399	ENSMUST00000099141 // ENSEMBL // Putative uncharacterized protein gene:ENSMUSG00000074629 // chr2 // 100 // 84 // 25 // 21 // 0
10442606	4930528F23	0.622694	0.0265946	1414.59	2.785	1.73421	1428.71	1368.68	794.42	981.363	2212.46	1701.89	BC119085 // GenBank // Mus musculus RIKEN cDNA 4930528F23 gene, mRNA (cDNA clone MGC:155401 IMAGE:8733834), complete cds. // chr17 // 100 // 96 // 24 // 24 // 0 /// ENSMUST00000024972 // ENSEMBL // Uncharacterized protein C16orf73 homolog gene:ENSMUSG00000024155 // chr17 // 100 // 96 // 24 // 24 // 0
10463209	4933411K16	0.628371	0.0191198	2115.01	0.923919	0.580564	2471	1737.4	2567.84	2240.56	2372.48	1300.79	BC049703 // GenBank // Mus musculus RIKEN cDNA 4933411K16 gene, mRNA (cDNA clone MGC:58627 IMAGE:6707366), complete cds. // chr19 // 96 // 100 // 24 // 25 // 0
10389010	5730455P16	0.649358	0.0373734	853.351	1.58284	1.02783	877.273	914.31	647.143	817.153	1024.33	839.897	BC055024 // GenBank // Mus musculus RIKEN cDNA 5730455P16 gene, mRNA (cDNA clone MGC:62693 IMAGE:5149944), complete cds. // chr11 // 100 // 91 // 30 // 30 // 0 /// NM_027472 // RefSeq // Mus musculus RIKEN cDNA 5730455P16 gene (5730455P16Rik), mRNA. // chr11 // 100 // 97 // 33 // 32 // 0 /// ENSMUST00000103225 // ENSEMBL // Protein Njmu-R1 gene:ENSMUSG00000057181 // chr11 // 100 // 82 // 27 // 27…
10434745	9130008F23	0.600117	0.0440865	489.508	1.39647	0.838048	530.577	420.7	438.01	509.287	611.67	426.807	BC132063 // GenBank // Mus musculus RIKEN cDNA 9130008F23 gene, mRNA (cDNA clone MGC:163694 IMAGE:40130340), complete cds. // chr17 // 100 // 54 // 14 // 14 // 0 /// ENSMUST00000068258 // ENSEMBL // Putative uncharacterized protein gene:ENSMUSG00000054951 // chr17 // 100 // 96 // 26 // 25 // 0
10381695	Acbd4	0.667541	0.022118	238.598	1.75003	1.16822	227.097	218.33	180.73	225.6	316.283	263.55	NM_025988 // RefSeq // Mus musculus acyl-Coenzyme A binding domain containing 4 (Acbd4), transcript variant 1, mRNA. // chr11 // 100 // 91 // 30 // 30 // 0 /// NM_001081495 // RefSeq // Mus musculus acyl-Coenzyme A binding domain containing 4 (Acbd4), transcript variant 2, mRNA. // chr11 // 100 // 82 // 27 // 27 // 0 /// ENSMUST00000024492 // ENSEMBL // acyl-Coenzyme A binding domain containing 4…
10367305	Ankrd52	0.636526	0.0177062	1287.77	1.1181	0.711696	1334.09	1351.27	1150.96	1520.94	1286.88	1082.45	NM_172790 // RefSeq // Mus musculus ankyrin repeat domain 52 (Ankrd52), mRNA. // chr10 // 100 // 100 // 29 // 29 // 0 /// ENSMUST00000014642 // ENSEMBL // Ankyrin repeat domain-containing protein 52 gene:ENSMUSG00000014498 // chr10 // 100 // 100 // 29 // 29 // 0 /// BC117907 // GenBank // Mus musculus ankyrin repeat domain 52, mRNA (cDNA clone MGC:144060 IMAGE:40097189), complete cds. // chr10 //…
10396205	Arid4a	0.644517	0.0350795	1353.32	1.08238	0.697611	1291.4	1152.14	1415.7	1607.19	1532.33	1121.19	NM_001081195 // RefSeq // Mus musculus AT rich interactive domain 4A (Rbp1 like) (Arid4a), mRNA. // chr12 // 100 // 96 // 24 // 24 // 0 /// ENSMUST00000058026 // ENSEMBL // AT rich interactive domain 4A gene:ENSMUSG00000048118 // chr12 // 100 // 96 // 24 // 24 // 0 /// ENSMUST00000046305 // ENSEMBL // AT rich interactive domain 4A gene:ENSMUSG00000048118 // chr12 // 100 // 96 // 24 // 24 // 0 ///…
10493494	B230209I18	0.614537	0.00327151	1064.16	1.92449	1.18267	1158.82	1114.41	750.563	878.153	1444.45	1038.57	AK140090 // GenBank HTC // Mus musculus adult male corpora quadrigemina cDNA, RIKEN full-length enriched library, clone:B230209I18 product:hypothetical protein, full insert sequence. // chr3 // 100 // 100 // 25 // 25 // 0
10489891	B4galt5	0.619174	0.0133551	1078.92	1.53488	0.950358	1189.51	976.03	902.303	1036.08	1384.93	984.647	NM_019835 // RefSeq // Mus musculus UDP-Gal:betaGlcNAc beta 1,4-galactosyltransferase, polypeptide 5 (B4galt5), mRNA. // chr2 // 100 // 100 // 33 // 33 // 0 /// ENSMUST00000109221 // ENSEMBL // UDP-Gal:betaGlcNAc beta 1,4-galactosyltransferase, polypeptide 5 gene:ENSMUSG00000017929 // chr2 // 100 // 100 // 33 // 33 // 0 /// AB004786 // GenBank // Mus musculus mbgt-5 mRNA for beta-1,4-galactosyltr…
10461909	BC01649	0.556793	0.0447169	1366.36	2.05659	1.14509	1486.05	1330.59	947.647	1158.44	1948.92	1326.52	BC016495 // GenBank // Mus musculus cDNA sequence BC016495, mRNA (cDNA clone MGC:25909 IMAGE:4221437), complete cds. // chr19 // 91 // 100 // 30 // 33 // 0 /// NM_145497 // RefSeq // Mus musculus cDNA sequence BC016495 (BC016495), mRNA. // chr19 // 100 // 100 // 33 // 33 // 0 /// ENSMUST00000042392 // ENSEMBL // Nicotinamide riboside kinase 1 gene:ENSMUSG00000037847 // chr19 // 100 // 91 // 30 //…
10365495	BC030307	0.635848	0.0222354	299.221	1.51044	0.960414	314.76	289.903	258.343	276.527	390.213	265.58	NM_001003910 // RefSeq // Mus musculus cDNA sequence BC030307 (BC030307), transcript variant 3, mRNA. // chr10 // 100 // 75 // 49 // 49 // 0 /// NM_001003939 // RefSeq // Mus musculus cDNA sequence BC030307 (BC030307), transcript variant 1, mRNA. // chr10 // 100 // 43 // 28 // 28 // 0 /// NM_153595 // RefSeq // Mus musculus cDNA sequence BC030307 (BC030307), transcript variant 2, mRNA. // chr10 /…
10438738	Bcl6	0.526097	0.0203265	3514.41	1.43994	0.757547	4601.66	3663.02	2606.34	3676.99	3752.97	2785.49	NM_009744 // RefSeq // Mus musculus B-cell leukemia/lymphoma 6 (Bcl6), mRNA. // chr16 // 100 // 100 // 28 // 28 // 0 /// ENSMUST00000023151 // ENSEMBL // B-cell lymphoma 6 protein homolog gene:ENSMUSG00000022508 // chr16 // 100 // 100 // 28 // 28 // 0 /// BC052315 // GenBank // Mus musculus B-cell leukemia/lymphoma 6, mRNA (cDNA clone MGC:54682 IMAGE:6309948), complete cds. // chr16 // 100 // 100…
10454030	Cabyr	0.667792	0.0426131	420.181	1.35811	0.906936	521.54	342.313	408.877	363.44	555.3	329.617	NM_027687 // RefSeq // Mus musculus calcium-binding tyrosine-(Y)-phosphorylation regulated (fibrousheathin 2) (Cabyr), transcript variant 1, mRNA. // chr18 // 100 // 100 // 36 // 36 // 0 /// NM_001042418 // RefSeq // Mus musculus calcium-binding tyrosine-(Y)-phosphorylation regulated (fibrousheathin 2) (Cabyr), transcript variant 3, mRNA. // chr18 // 100 // 86 // 31 // 31 // 0 /// NM_181731 // Re…
10406905	Ccdc125	0.66314	0.0477888	826.706	1.68306	1.1161	800.653	839.983	595.64	813.507	1002.5	907.957	NM_183115 // RefSeq // Mus musculus coiled-coil domain containing 125 (Ccdc125), mRNA. // chr13 // 94 // 100 // 32 // 34 // 0 /// ENSMUST00000057325 // ENSEMBL // Isoform 1 of Coiled-coil domain-containing protein 125 gene:ENSMUSG00000048924 // chr13 // 100 // 100 // 34 // 34 // 0 /// BC085249 // GenBank // Mus musculus coiled-coil domain containing 125, mRNA (cDNA clone MGC:103254 IMAGE:30726150…
10383360	Ccdc137	0.568138	0.0195566	592.369	3.09382	1.75772	606.457	590.63	304.93	402.07	943.4	706.727	NM_152807 // RefSeq // Mus musculus coiled-coil domain containing 137 (Ccdc137), mRNA. // chr11 // 100 // 100 // 15 // 15 // 0 /// ENSMUST00000058370 // ENSEMBL // Coiled-coil domain-containing protein 137 gene:ENSMUSG00000049957 // chr11 // 100 // 93 // 14 // 14 // 0 /// BC026662 // GenBank // Mus musculus coiled-coil domain containing 137, mRNA (cDNA clone MGC:37602 IMAGE:4989084), complete cds…
10484201	Ccdc141	0.623971	0.040674	1019.14	1.53787	0.959583	960.293	1097.53	764.05	1080.82	1175.01	1037.14	ENSMUST00000049544 // ENSEMBL // Coiled-coil domain containing 141 gene:ENSMUSG00000044033 // chr2 // 100 // 100 // 25 // 25 // 0
10498531	Ccnl1	0.623683	0.0188656	1929.06	1.769	1.1033	2089.24	1677.03	1487.66	1753.79	2631.68	1934.96	NM_019937 // RefSeq // Mus musculus cyclin L1 (Ccnl1), mRNA. // chr3 // 100 // 86 // 36 // 36 // 0 /// ENSMUST00000029416 // ENSEMBL // Isoform 1 of Cyclin-L1 gene:ENSMUSG00000027829 // chr3 // 100 // 79 // 33 // 33 // 0 /// BC007177 // GenBank // Mus musculus cyclin L1, mRNA (cDNA clone IMAGE:3494871), complete cds. // chr3 // 93 // 100 // 39 // 42 // 0 /// ENSMUST00000029415 // ENSEMBL // Isofo…
10503196	Chd7	0.635157	0.0376338	998.969	0.938039	0.595802	1123.61	792.683	1166.81	1138.11	1094.51	678.087	NM_001081417 // RefSeq // Mus musculus chromodomain helicase DNA binding protein 7 (Chd7), mRNA. // chr4 // 100 // 100 // 25 // 25 // 0 /// ENSMUST00000039267 // ENSEMBL // Isoform 1 of Chromodomain-helicase-DNA-binding protein 7 gene:ENSMUSG00000041235 // chr4 // 100 // 100 // 25 // 25 // 0 /// ENSMUST00000051558 // ENSEMBL // Isoform 1 of Chromodomain-helicase-DNA-binding protein 7 gene:ENSMUSG…
10503198	Chd7	0.590347	0.0418481	673.969	1.06827	0.630653	808.653	603.637	702.31	722.997	750.26	455.96	NM_001081417 // RefSeq // Mus musculus chromodomain helicase DNA binding protein 7 (Chd7), mRNA. // chr4 // 100 // 100 // 25 // 25 // 0 /// ENSMUST00000039267 // ENSEMBL // Isoform 1 of Chromodomain-helicase-DNA-binding protein 7 gene:ENSMUSG00000041235 // chr4 // 100 // 100 // 25 // 25 // 0 /// ENSMUST00000051558 // ENSEMBL // Isoform 1 of Chromodomain-helicase-DNA-binding protein 7 gene:ENSMUSG…
10490559	Chrna4	0.591945	0.00914924	725.853	1.72846	1.02315	723.407	720.517	595.55	635.77	1029.38	650.49	NM_015730 // RefSeq // Mus musculus cholinergic receptor, nicotinic, alpha polypeptide 4 (Chrna4), mRNA. // chr2 // 100 // 100 // 26 // 26 // 0 /// ENSMUST00000067120 // ENSEMBL // Neuronal acetylcholine receptor subunit alpha-4 gene:ENSMUSG00000027577 // chr2 // 100 // 100 // 26 // 26 // 0 /// BC053013 // GenBank // Mus musculus cholinergic receptor, nicotinic, alpha polypeptide 4, mRNA (cDNA cl…
10502565	Clca2	0.648898	0.0263002	324.113	1.77159	1.14958	381.813	330.413	240.87	262.777	426.723	302.083	NM_030601 // RefSeq // Mus musculus chloride channel calcium activated 2 (Clca2), mRNA. // chr3 // 100 // 100 // 17 // 17 // 0 /// ENSMUST00000029929 // ENSEMBL // Endothelial chloride channel gene:ENSMUSG00000028262 // chr3 // 100 // 100 // 17 // 17 // 0 /// BC039166 // GenBank // Mus musculus chloride channel calcium activated 2, mRNA (cDNA clone IMAGE:4488038). // chr3 // 100 // 100 // 17 // 1…
10435185	Cnpy3	0.478949	0.0271189	505.493	0.973151	0.46609	334.947	542.307	365.867	977.973	356.043	455.823	NM_028065 // RefSeq // Mus musculus canopy 3 homolog (zebrafish) (Cnpy3), mRNA. // chr17 // 100 // 92 // 24 // 24 // 0 /// ENSMUST00000059844 // ENSEMBL // Isoform 1 of Protein canopy homolog 3 gene:ENSMUSG00000023973 // chr17 // 100 // 96 // 26 // 25 // 0 /// BC013549 // GenBank // Mus musculus canopy 3 homolog (zebrafish), mRNA (cDNA clone MGC:19340 IMAGE:4222133), complete cds. // chr17 // 100…
10344815	Cspp1	0.629789	0.0377734	969.631	1.38347	0.871295	987.807	891.057	827.44	1051.01	1144.74	915.737	NM_026493 // RefSeq // Mus musculus centrosome and spindle pole associated protein 1 (Cspp1), mRNA. // chr1 // 100 // 100 // 25 // 25 // 0 /// ENSMUST00000071087 // ENSEMBL // centrosome and spindle pole associated protein 1 gene:ENSMUSG00000056763 // chr1 // 100 // 100 // 25 // 25 // 0 /// BC151042 // GenBank // Mus musculus centrosome and spindle pole associated protein 1, mRNA (cDNA clone MGC:…
10344817	Cspp1	0.560976	0.0418365	1177.49	1.55804	0.874026	1196.09	1057.61	948.17	1273.09	1477.29	1112.71	NM_026493 // RefSeq // Mus musculus centrosome and spindle pole associated protein 1 (Cspp1), mRNA. // chr1 // 100 // 100 // 25 // 25 // 0 /// ENSMUST00000071087 // ENSEMBL // centrosome and spindle pole associated protein 1 gene:ENSMUSG00000056763 // chr1 // 100 // 100 // 25 // 25 // 0 /// BC151042 // GenBank // Mus musculus centrosome and spindle pole associated protein 1, mRNA (cDNA clone MGC:…
10344819	Cspp1	0.52769	0.0426135	964.335	1.68685	0.890135	927.013	929.863	700.86	1082.48	1182.25	963.55	NM_026493 // RefSeq // Mus musculus centrosome and spindle pole associated protein 1 (Cspp1), mRNA. // chr1 // 100 // 100 // 25 // 25 // 0 /// ENSMUST00000071087 // ENSEMBL // centrosome and spindle pole associated protein 1 gene:ENSMUSG00000056763 // chr1 // 100 // 100 // 25 // 25 // 0 /// BC151042 // GenBank // Mus musculus centrosome and spindle pole associated protein 1, mRNA (cDNA clone MGC:…
10531420	Cxcl11	0.561527	0.0328333	648.329	3.07537	1.7269	764.533	578.037	366.233	386.837	1126.3	668.03	NM_019494 // RefSeq // Mus musculus chemokine (C-X-C motif) ligand 11 (Cxcl11), mRNA. // chr5 // 100 // 78 // 25 // 25 // 0 /// AF179872 // GenBank // Mus musculus interferon-inducible T cell alpha chemoattractant proprotein mRNA, complete cds. // chr5 // 100 // 78 // 25 // 25 // 0 /// ENSMUST00000077820 // ENSEMBL // C-X-C motif chemokine 11 gene:ENSMUSG00000060183 // chr5 // 100 // 78 // 25 // …
10448559	D330041H03Rik	0.656842	0.0117971	241.546	1.44138	0.94676	242.017	210.383	217.363	239.48	313.303	226.73	ENSMUST00000084725 // ENSEMBL // 16 days neonate thymus cDNA, RIKEN full-length enriched library, clone:A130072E10 product:hypothetical protein, full insert sequence gene:ENSMUSG00000073437 // chr17 // 100 // 76 // 19 // 19 // 0
10557355	D430042O09	0.596139	0.00858078	366.511	1.27571	0.7605	408.57	350.407	299.12	431.343	381.59	328.037	BC158019 // GenBank // Mus musculus RIKEN cDNA D430042O09 gene, mRNA (cDNA clone MGC:189825 IMAGE:9007325), complete cds. // chr7 // 100 // 100 // 25 // 25 // 0 /// NM_001081022 // RefSeq // Mus musculus RIKEN cDNA D430042O09 gene (D430042O09Rik), mRNA. // chr7 // 100 // 100 // 25 // 25 // 0 /// ENSMUST00000069660 // ENSEMBL // Isoform 1 of Uncharacterized protein KIAA0556 gene:ENSMUSG00000032743…
10523750	D930016D06	0.550428	0.00047961	639.334	2.73623	1.5061	745.54	589.46	395.61	408.17	1082.48	614.743	BC023132 // GenBank // Mus musculus RIKEN cDNA D930016D06 gene, mRNA (cDNA clone MGC:27898 IMAGE:3499319), complete cds. // chr5 // 88 // 100 // 22 // 25 // 0 /// BC082597 // GenBank // Mus musculus RIKEN cDNA D930016D06 gene, mRNA (cDNA clone IMAGE:30636965). // chr5 // 100 // 96 // 25 // 24 // 0
10468949	Dclre1c	0.615021	0.00733994	649.969	1.47788	0.908929	678.013	603.21	551.293	656.153	814.747	596.397	NM_146114 // RefSeq // Mus musculus DNA cross-link repair 1C, PSO2 homolog (S. cerevisiae) (Dclre1c), transcript variant 1, mRNA. // chr2 // 100 // 87 // 34 // 34 // 0 /// NM_175683 // RefSeq // Mus musculus DNA cross-link repair 1C, PSO2 homolog (S. cerevisiae) (Dclre1c), transcript variant 2, mRNA. // chr2 // 100 // 85 // 33 // 33 // 0 /// NM_001110214 // RefSeq // Mus musculus DNA cross-link r…
10413530	Dcp1a	0.618076	0.00808438	539.534	1.35011	0.83447	558.92	477.473	471.71	595.4	636.86	496.843	NM_133761 // RefSeq // Mus musculus DCP1 decapping enzyme homolog A (S. cerevisiae) (Dcp1a), mRNA. // chr14 // 100 // 100 // 30 // 30 // 0 /// ENSMUST00000022535 // ENSEMBL // mRNA-decapping enzyme 1A gene:ENSMUSG00000021962 // chr14 // 100 // 100 // 30 // 30 // 0 /// BC066173 // GenBank // Mus musculus DCP1 decapping enzyme homolog A (S. cerevisiae), mRNA (cDNA clone MGC:76566 IMAGE:30049516), c…
10373542	Dgka	0.6557	0.00659849	1059.38	1.82787	1.19853	1221.86	911.763	870.793	800.61	1591.69	959.557	NM_016811 // RefSeq // Mus musculus diacylglycerol kinase, alpha (Dgka), mRNA. // chr10 // 100 // 100 // 26 // 26 // 0 /// ENSMUST00000026414 // ENSEMBL // Diacylglycerol kinase alpha gene:ENSMUSG00000025357 // chr10 // 100 // 100 // 26 // 26 // 0 /// BC006713 // GenBank // Mus musculus diacylglycerol kinase, alpha, mRNA (cDNA clone MGC:6705 IMAGE:3584592), complete cds. // chr10 // 100 // 100 //…
10363575	Dna2	0.6552	0.0255303	922.528	1.87766	1.23024	967.873	930.67	667.487	769.343	1253.31	946.48	NM_177372 // RefSeq // Mus musculus DNA replication helicase 2 homolog (yeast) (Dna2), mRNA. // chr10 // 95 // 98 // 42 // 44 // 0 /// ENSMUST00000092462 // ENSEMBL // Isoform 1 of DNA2-like helicase gene:ENSMUSG00000036875 // chr10 // 100 // 91 // 41 // 41 // 0 /// AK129051 // GenBank // Mus musculus mRNA for mKIAA0083 protein. // chr10 // 98 // 98 // 43 // 44 // 0
10364856	Dot1l	0.634429	0.00121708	977.871	1.33816	0.848971	1069.29	945.38	888.857	959.593	1189.44	814.667	NM_199322 // RefSeq // Mus musculus DOT1-like, histone H3 methyltransferase (S. cerevisiae) (Dot1l), mRNA. // chr10 // 100 // 97 // 30 // 30 // 0 /// ENSMUST00000105336 // ENSEMBL // Histone H3 methyltransferase DOT1 variant a gene:ENSMUSG00000061589 // chr10 // 100 // 97 // 30 // 30 // 0 /// AY196089 // GenBank // Mus musculus strain C57BL/6J histone H3 methyltransferase DOT1 variant a mRNA, com…
10539295	Dqx1	0.526754	0.00413609	857.769	2.76788	1.45799	1098.39	760.64	525.553	531.883	1454.67	775.48	NM_033606 // RefSeq // Mus musculus DEAQ RNA-dependent ATPase (Dqx1), mRNA. // chr6 // 100 // 93 // 25 // 25 // 0 /// ENSMUST00000077502 // ENSEMBL // Isoform 1 of ATP-dependent RNA helicase DQX1 gene:ENSMUSG00000009145 // chr6 // 100 // 93 // 25 // 25 // 0 /// BC075680 // GenBank // Mus musculus DEAQ RNA-dependent ATPase, mRNA (cDNA clone MGC:100014 IMAGE:30612145), complete cds. // chr6 // 100 …
10562657	EG434179	0.534013	0.0270927	364.773	1.59489	0.851694	399.537	319.71	298.497	375.237	476.07	319.587	BC068175 // GenBank // Mus musculus predicted gene, EG434179, mRNA (cDNA clone MGC:92993 IMAGE:30550329), complete cds. // chr7 // 100 // 100 // 12 // 12 // 0 /// ENSMUST00000107992 // ENSEMBL // Predicted gene:ENSMUSG00000069727 // chr7 // 100 // 100 // 12 // 12 // 0 /// ENSMUST00000073544 // ENSEMBL // Predicted gene:ENSMUSG00000069727 // chr7 // 100 // 67 // 8 // 8 // 0 /// AB010373 // GenBank…
10473690	Fnbp4	0.659119	0.00597961	1591.52	1.85412	1.22209	1787.98	1372.54	1281	1229.68	2375.14	1502.78	NM_018828 // RefSeq // Mus musculus formin binding protein 4 (Fnbp4), mRNA. // chr2 // 100 // 100 // 34 // 34 // 0 /// ENSMUST00000013759 // ENSEMBL // formin binding protein 4 gene:ENSMUSG00000008200 // chr2 // 100 // 100 // 34 // 34 // 0 /// U40750 // GenBank // Mus musculus formin binding protein 30 mRNA, complete cds. // chr2 // 100 // 100 // 34 // 34 // 0
10406614	G630026G10	0.631329	0.0324316	1252.3	1.16988	0.738582	1400.7	1150.23	1362.42	1154.15	1593.87	852.437	AK090249 // GenBank HTC // Mus musculus 11 days embryo spinal cord cDNA, RIKEN full-length enriched library, clone:G630026G10 product:hypothetical protein, full insert sequence. // chr13 // 100 // 85 // 22 // 22 // 0 /// ENSMUST00000076169 // ENSEMBL // cdna:novel chromosome:NCBIM37:13:93614742:93619035:1 gene:ENSMUSG00000021704 // chr13 // 100 // 100 // 26 // 26 // 0 /// GENSCAN00000033344 // EN…
10437712	Galnt1	0.627967	0.038887	1904.19	2.0191	1.26793	2171.52	1691.84	1415.24	1450.22	2857.52	1838.78	NM_013814 // RefSeq // Mus musculus UDP-N-acetyl-alpha-D-galactosamine:polypeptide N-acetylgalactosaminyltransferase 1 (Galnt1), mRNA. // chr18 // 100 // 100 // 30 // 30 // 0 /// ENSMUST00000000430 // ENSEMBL // Polypeptide N-acetylgalactosaminyltransferase 1 gene:ENSMUSG00000000420 // chr18 // 100 // 100 // 30 // 30 // 0 /// BC056215 // GenBank // Mus musculus UDP-N-acetyl-alpha-D-galactosamine:…
10532019	Gbp11	0.519466	0.0258135	1372.58	2.71025	1.40788	975.377	1573.79	679.247	1314.9	1840.93	1851.23	NM_001039647 // RefSeq // Mus musculus predicted gene, EG634650 (EG634650), mRNA. // chr5 // 100 // 80 // 12 // 12 // 0 /// NM_194336 // RefSeq // Mus musculus macrophage activation 2 like (Mpa2l), mRNA. // chr5 // 100 // 20 // 3 // 3 // 0 /// EU304258 // GenBank // Mus musculus guanylate binding protein 11 mRNA, complete cds. // chr5 // 100 // 40 // 6 // 6 // 0 /// BC111039 // GenBank // Mus mus…
10531987	Gbp4	0.66891	0.00673366	1508.59	1.58649	1.06122	1469.33	1493.88	1173.38	1481.35	1861.55	1572.04	NM_008620 // RefSeq // Mus musculus guanylate binding protein 4 (Gbp4), mRNA. // chr5 // 100 // 87 // 13 // 13 // 0 /// ENSMUST00000100962 // ENSEMBL // macrophage activation 2 gene:ENSMUSG00000079363 // chr5 // 100 // 87 // 13 // 13 // 0 /// EF494423 // GenBank // Mus musculus guanylate binding protein 4.1 (Gbp4) mRNA, complete cds, alternatively spliced. // chr5 // 100 // 93 // 14 // 14 // 0
10539220	Gcfc2	0.591104	0.0177635	526.744	2.21155	1.30726	566.363	524.397	346.657	414.517	766.65	541.88	NM_177884 // RefSeq // Mus musculus expressed sequence AW146020 (AW146020), mRNA. // chr6 // 100 // 100 // 34 // 34 // 0 /// ENSMUST00000043195 // ENSEMBL // Isoform 1 of GC-rich sequence DNA-binding factor gene:ENSMUSG00000035125 // chr6 // 100 // 100 // 34 // 34 // 0
10532921	Gm10401	0.568991	0.00181996	863.374	1.09046	0.620462	866.173	704.46	1016.92	915.657	1108.91	568.13	ENSMUST00000100848 // ENSEMBL // Stretch regulated skeletal muscle protein gene:ENSMUSG00000072693 // chr5 // 100 // 100 // 24 // 24 // 0 /// BC051920 // GenBank // Mus musculus cDNA clone IMAGE:5704841. // chr5 // 100 // 100 // 24 // 24 // 0
10485357	Gm10800	0.611502	0.0146111	2458.17	0.782579	0.478549	3781.16	1325.15	2782.24	3167.38	2177.32	1515.75	ENSMUST00000099683 // ENSEMBL // cdna:novel chromosome:NCBIM37:2:98506704:98507458:-1 gene:ENSMUSG00000075014 // chr2 // 100 // 61 // 17 // 11 // 0 /// AK089567 // GenBank HTC // Mus musculus activated spleen cDNA, RIKEN full-length enriched library, clone:F830002E14 product:hypothetical Phenylalanine-rich region profile containing protein, full insert sequence. // chr2 // 73 // 61 // 8 // 11 // …
10432298	Gnptg	0.590533	0.01332	1692.25	1.11803	0.660233	1820.02	1482.62	1677.16	1986.81	1875.11	1311.76	NM_172529 // RefSeq // Mus musculus N-acetylglucosamine-1-phosphotransferase, gamma subunit (Gnptg), mRNA. // chr17 // 100 // 100 // 36 // 36 // 0 /// ENSMUST00000038973 // ENSEMBL // Isoform 1 of N-acetylglucosamine-1-phosphotransferase subunit gamma gene:ENSMUSG00000035521 // chr17 // 100 // 100 // 36 // 36 // 0 /// BC055872 // GenBank // Mus musculus N-acetylglucosamine-1-phosphotransferase, g…
10363070	Gp49a	0.551431	0.0065799	673.198	3.21382	1.7722	759.817	591.987	356.867	426.957	1146.91	756.653	NM_008147 // RefSeq // Mus musculus glycoprotein 49 A (Gp49a), mRNA. // chr10 // 100 // 83 // 20 // 20 // 0 /// ENSMUST00000102894 // ENSEMBL // Mast cell surface glycoprotein Gp49A gene:ENSMUSG00000062593 // chr10 // 100 // 83 // 20 // 20 // 0 /// ENSMUST00000105480 // ENSEMBL // Mast cell surface glycoprotein Gp49A gene:ENSMUSG00000062593 // chr10 // 100 // 75 // 18 // 18 // 0 /// M65027 // Gen…
10560945	Grik5	0.654956	0.00534083	531.037	1.4944	0.978764	593.613	526.01	434.637	496.493	649.52	485.95	NM_008168 // RefSeq // Mus musculus glutamate receptor, ionotropic, kainate 5 (gamma 2) (Grik5), mRNA. // chr7 // 100 // 100 // 35 // 35 // 0 /// ENSMUST00000003468 // ENSEMBL // Glutamate receptor, ionotropic kainate 5 gene:ENSMUSG00000003378 // chr7 // 100 // 100 // 35 // 35 // 0 /// BC110682 // GenBank // Mus musculus glutamate receptor, ionotropic, kainate 5 (gamma 2), mRNA (cDNA clone MGC:11…
10445442	Gtpbp2	0.656927	0.00892486	1209.85	2.04636	1.34431	1379.27	1184.69	820.627	936.41	1679.3	1258.83	NM_019581 // RefSeq // Mus musculus GTP binding protein 2 (Gtpbp2), mRNA. // chr17 // 100 // 96 // 26 // 26 // 0 /// ENSMUST00000024748 // ENSEMBL // GTP-binding protein 2 gene:ENSMUSG00000023952 // chr17 // 100 // 96 // 26 // 26 // 0 /// BC049089 // GenBank // Mus musculus GTP binding protein 2, mRNA (cDNA clone MGC:61183 IMAGE:5720710), complete cds. // chr17 // 100 // 96 // 26 // 26 // 0
10491014	Hltf	0.643105	0.0170448	716.113	1.16177	0.74714	695.44	698.273	676.473	824.54	785.907	616.047	NM_009210 // RefSeq // Mus musculus helicase-like transcription factor (Hltf), transcript variant 1, mRNA. // chr3 // 100 // 90 // 35 // 35 // 0 /// NM_144959 // RefSeq // Mus musculus helicase-like transcription factor (Hltf), transcript variant 2, mRNA. // chr3 // 100 // 87 // 34 // 34 // 0 /// ENSMUST00000002502 // ENSEMBL // Helicase-like transcription factor gene:ENSMUSG00000002428 // chr3 /…
10415608	Ift88	0.668485	0.0103373	694.016	1.45131	0.970176	696.92	671.377	592.93	681.333	860.523	661.013	NM_009376 // RefSeq // Mus musculus intraflagellar transport 88 homolog (Chlamydomonas) (Ift88), mRNA. // chr14 // 100 // 100 // 27 // 27 // 0 /// ENSMUST00000039020 // ENSEMBL // Adult male olfactory brain cDNA, RIKEN full-length enriched library, clone:6430596B17 product:transgene insert site 737, insertional mutation, polycystic kidney disease, full insert sequence gene:ENSMUSG00000040040 // c…
10345580	Inpp4a	0.571137	0.00100262	1347.61	1.22789	0.70129	1589.03	1132.31	1362.13	1369.33	1672.54	960.3	NM_030266 // RefSeq // Mus musculus inositol polyphosphate-4-phosphatase, type I (Inpp4a), transcript variant 1, mRNA. // chr1 // 100 // 87 // 46 // 46 // 0 /// NM_172971 // RefSeq // Mus musculus inositol polyphosphate-4-phosphatase, type I (Inpp4a), transcript variant 2, mRNA. // chr1 // 100 // 64 // 34 // 34 // 0 /// ENSMUST00000027287 // ENSEMBL // Isoform 1 of Type I inositol-3,4-bisphosphat…
10552681	Josd2	0.640966	0.0190105	1428.7	2.12981	1.36514	1641.02	1413.77	925.927	1107.52	1972.05	1511.91	NM_025368 // RefSeq // Mus musculus Josephin domain containing 2 (Josd2), mRNA. // chr7 // 100 // 76 // 25 // 25 // 0 /// ENSMUST00000035844 // ENSEMBL // Josephin-2 gene:ENSMUSG00000038695 // chr7 // 100 // 76 // 25 // 25 // 0 /// BC018244 // GenBank // Mus musculus Josephin domain containing 2, mRNA (cDNA clone MGC:25921 IMAGE:4224952), complete cds. // chr7 // 90 // 91 // 27 // 30 // 0
10355227	Kansl1l	0.636306	0.0245305	675.132	1.44682	0.920618	705.723	607.983	605.17	654.137	875.57	602.21	NM_001122738 // RefSeq // Mus musculus RIKEN cDNA 1110028C15 gene (1110028C15Rik), transcript variant 1, mRNA. // chr1 // 100 // 91 // 32 // 32 // 0 /// NM_177645 // RefSeq // Mus musculus RIKEN cDNA 1110028C15 gene (1110028C15Rik), transcript variant 2, mRNA. // chr1 // 100 // 89 // 31 // 31 // 0 /// ENSMUST00000042389 // ENSEMBL // Isoform 5 of Uncharacterized protein C2orf67 homolog gene:ENSMU…
10383970	Kremen1	0.643703	0.0273174	730.132	1.22739	0.790076	781.437	764.043	635.083	793.67	779.497	627.06	NM_032396 // RefSeq // Mus musculus kringle containing transmembrane protein 1 (Kremen1), mRNA. // chr11 // 100 // 97 // 31 // 30 // 0 /// ENSMUST00000020662 // ENSEMBL // kringle-containing transmembrane protein 1 gene:ENSMUSG00000020393 // chr11 // 100 // 97 // 31 // 30 // 0 /// BC082546 // GenBank // Mus musculus kringle containing transmembrane protein 1, mRNA (cDNA clone MGC:100041 IMAGE:685…
10549615	Leng8	0.583888	0.0079417	1791.78	1.81412	1.05924	2185.42	1666.45	1413.68	1418.27	2564.58	1502.29	NM_172736 // RefSeq // Mus musculus leukocyte receptor cluster (LRC) member 8 (Leng8), mRNA. // chr7 // 100 // 88 // 30 // 30 // 0 /// ENSMUST00000037472 // ENSEMBL // Isoform 1 of Leukocyte receptor cluster member 8 homolog gene:ENSMUSG00000035545 // chr7 // 100 // 88 // 30 // 30 // 0 /// BC041775 // GenBank // Mus musculus leukocyte receptor cluster (LRC) member 8, mRNA (cDNA clone IMAGE:416412…
10363082	Lilrb4	0.62044	0.000157851	820.493	2.89234	1.79452	907.2	784.987	452.337	526.073	1308.31	944.05	NM_013532 // RefSeq // Mus musculus leukocyte immunoglobulin-like receptor, subfamily B, member 4 (Lilrb4), mRNA. // chr10 // 100 // 100 // 19 // 19 // 0 /// ENSMUST00000105481 // ENSEMBL // Isoform 1 of Leukocyte immunoglobulin-like receptor subfamily B member 4 gene:ENSMUSG00000062593 // chr10 // 100 // 100 // 19 // 19 // 0 /// ENSMUST00000078778 // ENSEMBL // Isoform 1 of Leukocyte immunoglobu…
10414168	Lrit2	0.657104	0.0461608	733.787	1.89498	1.2452	843.373	693.18	582.847	525.05	1104.48	653.79	NM_173418 // RefSeq // Mus musculus leucine-rich repeat, immunoglobulin-like and transmembrane domains 2 (Lrit2), mRNA. // chr14 // 100 // 100 // 28 // 28 // 0 /// ENSMUST00000057176 // ENSEMBL // Leucine-rich repeat, immunoglobulin-like domain and transmembrane domain-containing protein 2 gene:ENSMUSG00000043418 // chr14 // 100 // 100 // 28 // 28 // 0 /// BC057628 // GenBank // Mus musculus leuc…
10435787	M6prbp1	0.576843	0.0233367	238.188	0.957392	0.552265	205.347	254.2	247.843	312.097	237.283	172.36	NM_025836 // RefSeq // Mus musculus mannose-6-phosphate receptor binding protein 1 (M6prbp1), mRNA. // chr17 // 100 // 100 // 34 // 34 // 0 /// ENSMUST00000019726 // ENSEMBL // Mannose-6-phosphate receptor-binding protein 1 gene:ENSMUSG00000024197 // chr17 // 100 // 97 // 34 // 33 // 0 /// BC011116 // GenBank // Mus musculus mannose-6-phosphate receptor binding protein 1, mRNA (cDNA clone MGC:190…
10398326	Meg3	0.583399	0.0485308	710.924	1.93629	1.12963	952.36	583.24	577.987	484.97	1119.15	547.837	NR_003633 // RefSeq // Mus musculus maternally expressed 3 (Meg3) on chromosome 12. // chr12 // 100 // 100 // 25 // 25 // 0 /// BC048191 // GenBank // Mus musculus maternally expressed 3, mRNA (cDNA clone MGC:61320 IMAGE:6831921), complete cds. // chr12 // 100 // 100 // 25 // 25 // 0 /// ENSMUST00000021696 // ENSEMBL // Maternally expressed 3 gene:ENSMUSG00000021268 // chr12 // 100 // 68 // 17 //…
10493292	mKIAA0907	0.618906	0.00836092	1552.16	2.00765	1.24254	1736.91	1540.33	1038.61	1298.48	2085.17	1613.42	AK173057 // GenBank // Mus musculus mRNA for mKIAA0907 protein. // chr3 // 100 // 100 // 27 // 27 // 0 /// ENSMUST00000029696 // ENSEMBL // Isoform 1 of UPF0469 protein KIAA0907 gene:ENSMUSG00000028060 // chr3 // 100 // 93 // 25 // 25 // 0
10378570	mmu-mir-22	0.624736	0.000643862	1497.41	1.63545	1.02172	1506.65	1330.44	1199.19	1477.44	1961.22	1509.54	mmu-mir-22 // miRBase Micro RNA Database // MI0000570 Mus musculus miR-22 stem-loop // chr11 // 100 // 100 // 25 // 25 // 0
10410919	NA	0.659399	0.0133522	322.448	2.18406	1.44017	317.34	315.85	194.23	279.923	424.21	403.137	XR_034009 // RefSeq // PREDICTED: Mus musculus similar to high mobility group protein homolog HMG4 (LOC435373), misc RNA. // chr13 // 100 // 100 // 17 // 17 // 0 /// GENSCAN00000004215 // ENSEMBL // cdna:Genscan chromosome:NCBIM37:13:85574102:85713183:-1 // chr13 // 100 // 100 // 17 // 17 // 0
10393877	NA	0.65939	0.0176432	1785.42	1.798	1.18558	1777.96	1899.41	1155.23	1739.96	2077.11	2062.87	AK047224 // GenBank HTC // Mus musculus 10 days neonate cerebellum cDNA, RIKEN full-length enriched library, clone:B930037F02 product:Inferred: v-maf musculoaponeurotic fibrosarcoma oncogene family (Fragment), full insert sequence. // chr11 // 100 // 100 // 25 // 25 // 0
10490169	NA	0.650063	0.0326353	501.789	1.52504	0.99137	570.603	469.36	436.273	436.467	665.333	432.7	ENSMUST00000069669 // ENSEMBL // Adult male testis cDNA, RIKEN full-length enriched library, clone:4932411J20 product:Hypothetical HMG-I and HMG-Y DNA-binding domain, full insert sequence gene:ENSMUSG00000055897 // chr2 // 100 // 53 // 23 // 23 // 0
10421394	NA	0.648717	0.00101681	710.876	1.29797	0.842016	766.1	717.827	667.56	677.137	866.473	570.16	ENSMUST00000116455 // ENSEMBL // Isoform 2 of UPF0518 protein FAM160B2 gene:ENSMUSG00000022095 // chr14 // 100 // 87 // 39 // 39 // 0 /// BC050861 // GenBank // Mus musculus retinoic acid induced 16, mRNA (cDNA clone IMAGE:6392903), partial cds. // chr14 // 100 // 87 // 39 // 39 // 0 /// ENSMUST00000022690 // ENSEMBL // Isoform 1 of UPF0518 protein FAM160B2 gene:ENSMUSG00000022095 // chr14 // 100…
10520271	NA	0.642986	0.0448142	454.721	1.5476	0.995083	510.663	388.483	411.173	391.8	636.33	389.873	ENSMUST00000063159 // ENSEMBL // Putative uncharacterized protein gene:ENSMUSG00000043833 // chr5 // 100 // 73 // 22 // 19 // 0 /// BC094288 // GenBank // Mus musculus cDNA clone IMAGE:6439764. // chr5 // 100 // 23 // 6 // 6 // 0
10379344	NA	0.622402	0.013372	813.61	1.79346	1.11625	901.77	751.723	612.56	716.837	1098.6	800.17	ENSMUST00000100735 // ENSEMBL // Adult male olfactory brain cDNA, RIKEN full-length enriched library, clone:6430500J09 product:hypothetical protein, full insert sequence gene:ENSMUSG00000072632 // chr11 // 100 // 100 // 25 // 25 // 0
10473494	Olfr1034	0.642	0.0245444	990.441	1.4768	0.948107	1253.21	917.793	946.32	732.913	1397.53	694.88	NM_001011872 // RefSeq // Mus musculus olfactory receptor 1034 (Olfr1034), mRNA. // chr2 // 100 // 100 // 9 // 9 // 0 /// NM_207142 // RefSeq // Mus musculus olfactory receptor 1036 (Olfr1036), mRNA. // chr2 // 56 // 100 // 5 // 9 // 0 /// ENSMUST00000079298 // ENSEMBL // Olfactory receptor 1034 gene:ENSMUSG00000060422 // chr2 // 100 // 100 // 9 // 9 // 0 /// BC145856 // GenBank // Mus musculus o…
10496864	Ovgp1	0.542636	0.031115	300.9	1.32663	0.719876	322.737	247.883	275.88	344.74	365.99	248.17	ENSMUST00000092878 // ENSEMBL // Adult male testis cDNA, RIKEN full-length enriched library, clone:4930415L20 product:hypothetical Glutamic acid-rich region profile containing protein, full insert sequence gene:ENSMUSG00000069803 // chr3 // 100 // 96 // 24 // 24 // 0
10390458	Pcgf2	0.592372	0.0272009	594.194	1.95083	1.15562	653.62	531.62	429.703	515.833	838.28	596.107	NM_009545 // RefSeq // Mus musculus polycomb group ring finger 2 (Pcgf2), mRNA. // chr11 // 100 // 100 // 27 // 27 // 0 /// ENSMUST00000018681 // ENSEMBL // Polycomb group RING finger protein 2 gene:ENSMUSG00000018537 // chr11 // 100 // 100 // 27 // 27 // 0 /// ENSMUST00000103148 // ENSEMBL // Polycomb group RING finger protein 2 gene:ENSMUSG00000018537 // chr11 // 100 // 93 // 25 // 25 // 0 /// …
10387222	Pfas	0.644734	0.0174384	836.51	1.23803	0.798198	989.433	746.22	809.99	817.833	1002.79	652.793	BC114997 // GenBank // Mus musculus phosphoribosylformylglycinamidine synthase (FGAR amidotransferase), mRNA (cDNA clone MGC:118146 IMAGE:30110327), complete cds. // chr11 // 100 // 96 // 27 // 27 // 0 /// ENSMUST00000021282 // ENSEMBL // Pfas protein gene:ENSMUSG00000020899 // chr11 // 100 // 100 // 28 // 28 // 0 /// ENSMUST00000108668 // ENSEMBL // Pfas protein gene:ENSMUSG00000020899 // chr11 …
10416753	Pibf1	0.665873	0.023566	550.794	1.44069	0.959316	555.117	506.17	478.78	548.623	689.773	526.303	NM_029320 // RefSeq // Mus musculus progesterone immunomodulatory binding factor 1 (Pibf1), transcript variant 1, mRNA. // chr14 // 100 // 86 // 38 // 38 // 0 /// NM_029454 // RefSeq // Mus musculus progesterone immunomodulatory binding factor 1 (Pibf1), transcript variant 2, mRNA. // chr14 // 100 // 61 // 27 // 27 // 0 /// ENSMUST00000022650 // ENSEMBL // progesterone-induced blocking factor 1 i…
10411306	Polk	0.667453	0.00260784	438.496	1.65595	1.10527	461.243	431.563	362.317	368.537	599.98	407.333	NM_012048 // RefSeq // Mus musculus polymerase (DNA directed), kappa (Polk), mRNA. // chr13 // 100 // 93 // 41 // 41 // 0 /// ENSMUST00000022172 // ENSEMBL // Isoform 1 of DNA polymerase kappa gene:ENSMUSG00000021668 // chr13 // 100 // 93 // 41 // 41 // 0 /// AF163571 // GenBank // Mus musculus DINB protein (Dinb1) mRNA, complete cds. // chr13 // 97 // 89 // 38 // 39 // 0 /// ENSMUST00000091387 /…
10501447	Prpf38b	0.654848	0.0354475	2938.61	1.42488	0.933078	3039.65	2787.67	2562.67	2891.86	3651.49	2698.33	NM_025845 // RefSeq // Mus musculus PRP38 pre-mRNA processing factor 38 (yeast) domain containing B (Prpf38b), mRNA. // chr3 // 100 // 100 // 26 // 26 // 0 /// ENSMUST00000029480 // ENSEMBL // Pre-mRNA-splicing factor 38B gene:ENSMUSG00000027881 // chr3 // 100 // 100 // 26 // 26 // 0 /// BC052077 // GenBank // Mus musculus PRP38 pre-mRNA processing factor 38 (yeast) domain containing B, mRNA (cDN…
10396008	Prpf39	0.660021	0.0469556	1889.21	1.5641	1.03234	2123.85	1634.08	1639.9	1659.39	2564.96	1713.05	NM_177806 // RefSeq // Mus musculus PRP39 pre-mRNA processing factor 39 homolog (yeast) (Prpf39), mRNA. // chr12 // 100 // 71 // 37 // 37 // 0 /// ENSMUST00000070377 // ENSEMBL // PRP39 pre-mRNA processing factor 39 homolog gene:ENSMUSG00000035597 // chr12 // 100 // 65 // 34 // 34 // 0 /// BC076622 // GenBank // Mus musculus PRP39 pre-mRNA processing factor 39 homolog (yeast), mRNA (cDNA clone IM…
10459602	Ptpn2	0.65264	0.00500786	638.253	1.48619	0.96995	728.19	529.657	584.28	568.053	868.353	550.983	NM_001127177 // RefSeq // Mus musculus protein tyrosine phosphatase, non-receptor type 2 (Ptpn2), transcript variant 2, mRNA. // chr18 // 100 // 100 // 25 // 25 // 0
10429754	Rasgrp3	0.635474	0.000368196	1982.09	1.43286	0.910543	2376.12	1698.22	1837.99	1751.67	2633.58	1594.97	NM_207246 // RefSeq // Mus musculus RAS, guanyl releasing protein 3 (Rasgrp3), mRNA. // chr17 // 100 // 100 // 35 // 35 // 0 /// ENSMUST00000095204 // ENSEMBL // RasGRP3 gene:ENSMUSG00000071042 // chr17 // 100 // 100 // 35 // 35 // 0 /// BC066127 // GenBank // Mus musculus RAS, guanyl releasing protein 3, mRNA (cDNA clone MGC:74365 IMAGE:30280332), complete cds. // chr17 // 100 // 100 // 35 // 35…
10448195	Record removed	0.61589	0.0155978	606.114	1.64015	1.01015	685.02	522.707	519.31	526.28	851.747	531.623	NR_003549 // RefSeq // Mus musculus RIKEN cDNA 3110048L19 gene (3110048L19Rik) on chromosome 17. // chr17 // 89 // 82 // 16 // 18 // 0 /// BC096765 // GenBank // Mus musculus RIKEN cDNA 3110048L19 gene, mRNA (cDNA clone MGC:107415 IMAGE:30009453), complete cds. // chr17 // 95 // 86 // 18 // 19 // 0 /// ENSMUST00000091879 // ENSEMBL // RIKEN cDNA 3110048L19 gene gene:ENSMUSG00000071267 // chr17 //…
10354085	Rev1	0.665314	0.00893714	990.941	1.7425	1.15931	1057.68	1000.78	761.453	833.09	1326.83	965.81	NM_019570 // RefSeq // Mus musculus REV1 homolog (S. cerevisiae) (Rev1), mRNA. // chr1 // 100 // 100 // 25 // 25 // 0 /// ENSMUST00000027251 // ENSEMBL // DNA repair protein REV1 gene:ENSMUSG00000026082 // chr1 // 100 // 100 // 25 // 25 // 0 /// BC058093 // GenBank // Mus musculus REV1 homolog (S. cerevisiae), mRNA (cDNA clone MGC:66950 IMAGE:6827108), complete cds. // chr1 // 100 // 100 // 25 //…
10390022	Rsad1	0.585739	0.0486556	851.008	1.914	1.12111	992.727	852.887	605.593	705.167	1159.11	790.567	NM_001013381 // RefSeq // Mus musculus radical S-adenosyl methionine domain containing 1 (Rsad1), mRNA. // chr11 // 100 // 100 // 27 // 27 // 0 /// ENSMUST00000040487 // ENSEMBL // Radical S-adenosyl methionine domain-containing protein 1, mitochondrial gene:ENSMUSG00000039096 // chr11 // 100 // 100 // 27 // 27 // 0 /// BC139276 // GenBank // Mus musculus radical S-adenosyl methionine domain cont…
10497971	Sclt1	0.666118	0.0360021	552.876	1.48137	0.986767	540.343	555.247	439.94	568.77	651.713	561.243	NM_001081411 // RefSeq // Mus musculus sodium channel and clathrin linker 1 (Sclt1), mRNA. // chr3 // 100 // 95 // 42 // 42 // 0 /// ENSMUST00000026866 // ENSEMBL // sodium channel associated protein 1 gene:ENSMUSG00000059834 // chr3 // 100 // 95 // 42 // 42 // 0 /// BC043136 // GenBank // Mus musculus sodium channel and clathrin linker 1, mRNA (cDNA clone MGC:58077 IMAGE:6812105), complete cds. …
10557758	Setd1a	0.646691	0.000574696	1585.68	1.49733	0.968308	1789.79	1487.98	1370.2	1429.89	2051.63	1384.57	NM_178029 // RefSeq // Mus musculus SET domain containing 1A (Setd1a), mRNA. // chr7 // 100 // 100 // 42 // 42 // 0 /// ENSMUST00000047075 // ENSEMBL // SET domain containing 1A gene:ENSMUSG00000042308 // chr7 // 100 // 100 // 42 // 42 // 0 /// ENSMUST00000047157 // ENSEMBL // SET domain containing 1A gene:ENSMUSG00000042308 // chr7 // 100 // 100 // 42 // 42 // 0 /// BC049883 // GenBank // Mus mu…
10405263	Simc1	0.649523	0.00215202	1097.28	1.63794	1.06388	1238.72	1009.95	923.3	920.297	1512.31	979.087	NM_176987 // RefSeq // Mus musculus RIKEN cDNA 4732471D19 gene (4732471D19Rik), mRNA. // chr13 // 100 // 100 // 41 // 41 // 0 /// ENSMUST00000068431 // ENSEMBL // hypothetical protein LOC319719 gene:ENSMUSG00000043183 // chr13 // 100 // 88 // 36 // 36 // 0 /// ENSMUST00000058174 // ENSEMBL // 10 days neonate skin cDNA, RIKEN full-length enriched library, clone:4732471D19 product:hypothetical prot…
10563114	Snord32a	0.640559	0.0285762	625.619	0.879721	0.563513	596.55	652.94	569.813	916.613	501.277	516.523	NR_000002 // RefSeq // Mus musculus small nucleolar RNA, C/D box 32A (Snord32a) on chromosome 7. // chr7 // 76 // 100 // 19 // 25 // 0 /// BC065799 // GenBank // Mus musculus ribosomal protein L13a, mRNA (cDNA clone IMAGE:574251). // chr7 // 100 // 92 // 25 // 23 // 0
10563260	Snrp70	0.632565	0.00676159	2391	1.65107	1.04441	2536.55	2478.3	1739.35	2308.74	2871.79	2411.26	NM_009224 // RefSeq // Mus musculus U1 small nuclear ribonucleoprotein polypeptide A (Snrp70), mRNA. // chr7 // 100 // 76 // 26 // 26 // 0 /// ENSMUST00000074575 // ENSEMBL // Isoform 1 of U1 small nuclear ribonucleoprotein 70 kDa gene:ENSMUSG00000063511 // chr7 // 100 // 76 // 26 // 26 // 0 /// BC049128 // GenBank // Mus musculus U1 small nuclear ribonucleoprotein polypeptide A, mRNA (cDNA clone…
10347948	Sp100	0.664369	0.00278092	1172.62	1.2753	0.847273	1145.15	1089.34	1063.62	1289.03	1356.44	1092.16	NM_013673 // RefSeq // Mus musculus nuclear antigen Sp100 (Sp100), mRNA. // chr1 // 100 // 89 // 33 // 33 // 0 /// ENSMUST00000066427 // ENSEMBL // 2 days neonate thymus thymic cells cDNA, RIKEN full-length enriched library, clone:C920001D09 product:nuclear antigen Sp100, full insert sequence gene:ENSMUSG00000026222 // chr1 // 100 // 89 // 33 // 33 // 0 /// U83630 // GenBank // Mus musculus Sp100…
10442341	Srrm2	0.660779	0.00351764	5435.51	1.09723	0.725024	6346.83	4867.5	5677.74	5502.09	6229.77	3989.15	NM_175229 // RefSeq // Mus musculus serine/arginine repetitive matrix 2 (Srrm2), mRNA. // chr17 // 100 // 93 // 27 // 27 // 0 /// ENSMUST00000088621 // ENSEMBL // Isoform 3 of Serine/arginine repetitive matrix protein 2 gene:ENSMUSG00000039218 // chr17 // 100 // 93 // 27 // 27 // 0 /// BC027781 // GenBank // Mus musculus serine/arginine repetitive matrix 2, mRNA (cDNA clone IMAGE:5354975), comple…
10432176	Syngr3	0.546431	0.00134804	447.267	2.13299	1.16553	393.5	467.047	253.647	474.887	541.027	553.497	NM_011522 // RefSeq // Mus musculus synaptogyrin 3 (Syngr3), mRNA. // chr17 // 100 // 100 // 28 // 28 // 0 /// ENSMUST00000007236 // ENSEMBL // Synaptogyrin-3 gene:ENSMUSG00000007021 // chr17 // 100 // 100 // 28 // 28 // 0 /// BC025022 // GenBank // Mus musculus synaptogyrin 3, mRNA (cDNA clone MGC:36037 IMAGE:5369651), complete cds. // chr17 // 100 // 100 // 28 // 28 // 0
10515704	Szt2	0.651367	0.00129176	385.672	1.19765	0.780109	503.257	408.343	380.76	317.763	456.017	247.89	ENSMUST00000075406 // ENSEMBL // Novel protein gene:ENSMUSG00000033253 // chr4 // 100 // 100 // 25 // 25 // 0
10440050	Tbc1d23	0.664053	0.00730543	1009.65	1.75771	1.16721	1014.59	1012.39	753.09	901.677	1323.72	1052.45	NM_026254 // RefSeq // Mus musculus TBC1 domain family, member 23 (Tbc1d23), mRNA. // chr16 // 100 // 95 // 36 // 36 // 0 /// ENSMUST00000023431 // ENSEMBL // Isoform 1 of TBC1 domain family member 23 gene:ENSMUSG00000022749 // chr16 // 100 // 95 // 36 // 36 // 0 /// BC031706 // GenBank // Mus musculus TBC1 domain family, member 23, mRNA (cDNA clone MGC:25849 IMAGE:4194266), complete cds. // chr1…
10450752	Trim39	0.623564	0.0326877	527.996	1.74767	1.08978	580.247	536.943	389.367	469.397	680.483	511.54	NM_024468 // RefSeq // Mus musculus tripartite motif-containing 39 (Trim39), mRNA. // chr17 // 96 // 78 // 24 // 25 // 0 /// ENSMUST00000042717 // ENSEMBL // Isoform 1 of Tripartite motif-containing protein 39 gene:ENSMUSG00000045409 // chr17 // 100 // 81 // 26 // 26 // 0 /// ENSMUST00000113706 // ENSEMBL // Isoform 1 of Tripartite motif-containing protein 39 gene:ENSMUSG00000045409 // chr17 // 1…
10375503	Trim7	0.656633	0.00603316	498.556	1.46288	0.960572	528.82	501.853	391.48	508.267	572.687	488.227	NM_053166 // RefSeq // Mus musculus tripartite motif-containing 7 (Trim7), mRNA. // chr11 // 100 // 39 // 16 // 16 // 0 /// ENSMUST00000109213 // ENSEMBL // Isoform 2 of Tripartite motif-containing protein 7 gene:ENSMUSG00000040350 // chr11 // 100 // 39 // 16 // 16 // 0 /// AF220033 // GenBank // Mus musculus tripartite motif protein TRIM7 (Trim7) mRNA, complete cds. // chr11 // 100 // 61 // 26 /…
10364049	Upb1	0.596271	0.0036685	1273.5	0.901113	0.537308	1500.83	1066.91	1636.89	1275.83	1475.02	685.513	NM_133995 // RefSeq // Mus musculus ureidopropionase, beta (Upb1), mRNA. // chr10 // 100 // 100 // 30 // 30 // 0 /// ENSMUST00000039925 // ENSEMBL // Beta-ureidopropionase gene:ENSMUSG00000033427 // chr10 // 100 // 100 // 30 // 30 // 0 /// BC021388 // GenBank // Mus musculus ureidopropionase, beta, mRNA (cDNA clone MGC:29388 IMAGE:5055165), complete cds. // chr10 // 100 // 100 // 30 // 30 // 0
10560043	Zfp329	0.535554	0.0324451	541.944	1.27501	0.682839	545.41	518.023	514.12	605.287	655.51	413.313	NM_026046 // RefSeq // Mus musculus zinc finger protein 329 (Zfp329), mRNA. // chr7 // 100 // 100 // 25 // 25 // 0 /// ENSMUST00000072222 // ENSEMBL // 10, 11 days embryo whole body cDNA, RIKEN full-length enriched library, clone:2810439M05 product:hypothetical Zinc finger, C2H2 type containing protein, full insert sequence gene:ENSMUSG00000057894 // chr7 // 100 // 100 // 25 // 25 // 0 /// BC0726…
10410273	Zfp708	0.648522	0.0105101	467.828	1.57677	1.02257	486.957	423.823	408.983	416.467	644.873	425.867	NM_001012325 // RefSeq // Mus musculus zinc finger protein 708 (Zfp708), transcript variant 1, mRNA. // chr13 // 100 // 85 // 23 // 23 // 0 /// NM_001012448 // RefSeq // Mus musculus zinc finger protein 708 (Zfp708), transcript variant 2, mRNA. // chr13 // 100 // 74 // 20 // 20 // 0 /// NM_001012449 // RefSeq // Mus musculus zinc finger protein 708 (Zfp708), transcript variant 3, mRNA. // chr13 /…
10409970	Zfp935	0.548308	0.0201605	377.306	1.61428	0.885123	382.373	314.2	319.523	388.27	515.8	343.667	NM_178875 // RefSeq // Mus musculus RIKEN cDNA 8430426H19 gene (8430426H19Rik), mRNA. // chr13 // 100 // 91 // 21 // 21 // 0 /// ENSMUST00000076195 // ENSEMBL // hypothetical protein LOC71508 gene:ENSMUSG00000055228 // chr13 // 100 // 91 // 21 // 21 // 0 /// BC087936 // GenBank // Mus musculus RIKEN cDNA 8430426H19 gene, mRNA (cDNA clone MGC:107309 IMAGE:30250750), complete cds. // chr13 // 100 /…
10403929	Zkscan4	0.667036	0.0178973	553.963	1.54749	1.03223	568.477	582.643	435.683	522.95	674.217	539.807	NM_001039115 // RefSeq // Mus musculus predicted gene, OTTMUSG00000000421 (OTTMUSG00000000421), mRNA. // chr13 // 100 // 87 // 26 // 26 // 0 /// ENSMUST00000062609 // ENSEMBL // Novel SCAN and C2H2 type zinc finger domain containing protein gene:ENSMUSG00000054931 // chr13 // 100 // 87 // 26 // 26 // 0 /// NM_023685 // RefSeq // Mus musculus zinc finger with KRAB and SCAN domains 3 (Zkscan3), mRN…
10508228	Zmym6	0.603062	0.0150611	795.507	1.74368	1.05155	895.923	674.5	665.527	671.017	1160.47	705.607	NM_177462 // RefSeq // Mus musculus zinc finger, MYM-type 6 (Zmym6), mRNA. // chr4 // 100 // 86 // 30 // 30 // 0 /// ENSMUST00000046751 // ENSEMBL // 12 days embryo embryonic body between diaphragm region and neck cDNA, RIKEN full-length enriched library, clone:9430092L12 product:weakly similar to ZNF258 gene:ENSMUSG00000042408 // chr4 // 100 // 86 // 30 // 30 // 0 /// BC140958 // GenBank // Mus …
10514971	Zyg11a	0.572782	0.0320173	685.548	1.38644	0.79413	640.593	750.127	569.897	759.443	790.13	603.097	ENSMUST00000106690 // ENSEMBL // hypothetical protein gene:ENSMUSG00000034645 // chr4 // 100 // 92 // 24 // 24 // 0 /// ENSMUST00000043793 // ENSEMBL // hypothetical protein gene:ENSMUSG00000034645 // chr4 // 100 // 92 // 24 // 24 // 0 /// BC022150 // GenBank // Mus musculus zyg-11 homolog A (C. elegans), mRNA (cDNA clone IMAGE:5102760), partial cds. // chr4 // 96 // 92 // 23 // 24 // 0 /// GENSC…

## Sheet: ZT16
Table S1. List of genes that have difference in their Long/Short ratio between WT and Noc KO
Fold Change>1.5
pvalue<0.05
total expression>200
ZT16
fractionation		L/S			L/S	L/S	Total	Total	short	short	long	long
genotype		KO/WT		TOTAL	WT	KO	WT	KO	WT	KO	WT	KO
probe set	GENE SYMBOL	AVG	P value	expression	AVG	AVG	AVG	AVG	AVG	AVG	AVG	AVG	GENE
10488630	Defb23	1.52232	0.0244948	492.096	0.628238	0.956379	505.233	500.573	670.717	436.87	421.37	417.813	NM_001037933 // RefSeq // Mus musculus defensin beta 23 (Defb23), mRNA. // chr2 // 100 // 100 // 26 // 26 // 0 /// ENSMUST00000099206 // ENSEMBL // Beta-defensin 23 gene:ENSMUSG00000074681 // chr2 // 100 // 100 // 26 // 26 // 0 /// DQ012034 // GenBank // Mus musculus beta-defensin 23 (Defb23) mRNA, complete cds. // chr2 // 100 // 100 // 26 // 26 // 0
10415019	5830462E15	1.55358	0.00975888	293.242	0.756304	1.17497	330.937	335.29	335.773	231.5	253.947	272.007	AK030929 // GenBank HTC // Mus musculus adult male thymus cDNA, RIKEN full-length enriched library, clone:5830462E15 product:unclassifiable, full insert sequence. // chr14 // 100 // 100 // 25 // 25 // 0 /// ENSMUST00000103701 // ENSEMBL // cdna:pseudogene chromosome:NCBIM37:14:54795946:54796000:1 gene:ENSMUSG00000076889 // chr14 // 100 // 100 // 25 // 25 // 0
10522749	Lphn3	1.55399	0.0100059	260.676	0.615075	0.955821	266.367	264.257	351.047	238.5	215.92	227.963	NM_198702 // RefSeq // Mus musculus latrophilin 3 (Lphn3), mRNA. // chr5 // 100 // 81 // 26 // 26 // 0 /// ENSMUST00000072521 // ENSEMBL // Isoform 3 of Latrophilin-3 gene:ENSMUSG00000037605 // chr5 // 100 // 81 // 26 // 26 // 0 /// BC088989 // GenBank // Mus musculus latrophilin 3, mRNA (cDNA clone MGC:99439 IMAGE:5705210), complete cds. // chr5 // 100 // 81 // 26 // 26 // 0 /// BC094668 // GenB…
10541061	Olfr211	1.57102	0.0391275	398.867	0.59754	0.938746	448.21	403.287	549.587	342.343	328.4	321.373	NM_146912 // RefSeq // Mus musculus olfactory receptor 211 (Olfr211), mRNA. // chr6 // 100 // 100 // 25 // 25 // 0 /// ENSMUST00000065786 // ENSEMBL // Olfactory receptor MOR253-9 gene:ENSMUSG00000053391 // chr6 // 100 // 100 // 25 // 25 // 0
10496204	Cenpe	1.61732	0.0250807	231.733	0.678732	1.09773	248.837	200.693	306.66	203.11	208.14	222.96	NM_173762 // RefSeq // Mus musculus centromere protein E (Cenpe), mRNA. // chr3 // 100 // 100 // 46 // 46 // 0 /// ENSMUST00000062893 // ENSEMBL // Centromere associated protein-E gene:ENSMUSG00000045328 // chr3 // 100 // 100 // 46 // 46 // 0 /// AY493378 // GenBank // Mus musculus centromere associated protein-E (Cenpe) mRNA, complete cds. // chr3 // 100 // 93 // 43 // 43 // 0
10404270	Prl3d1	1.61942	0.0385268	200.952	0.479998	0.777319	215.7	171.28	311.973	200.87	149.747	156.14	NM_008864 // RefSeq // Mus musculus prolactin family 3, subfamily d, member 1 (Prl3d1), mRNA. // chr13 // 100 // 85 // 29 // 29 // 0 /// NM_172155 // RefSeq // Mus musculus prolactin family 3, subfamily d, member 1 (Prl3d2), mRNA. // chr13 // 75 // 82 // 21 // 28 // 0 /// NM_172156 // RefSeq // Mus musculus prolactin family 3, subfamily d, member 3 (Prl3d3), mRNA. // chr13 // 100 // 18 // 6 // 6 …
10448180	V1rf5	1.62898	0.0271307	372.524	0.763523	1.24377	418.757	322.397	461.257	303.31	352.18	377.247	NM_134202 // RefSeq // Mus musculus vomeronasal 1 receptor, F5 (V1rf5), mRNA. // chr17 // 100 // 100 // 25 // 25 // 0 /// ENSMUST00000056339 // ENSEMBL // Vomeronasal receptor V1RF5 gene:ENSMUSG00000045575 // chr17 // 100 // 100 // 25 // 25 // 0 /// BC115528 // GenBank // Mus musculus vomeronasal 1 receptor, F5, mRNA (cDNA clone MGC:144367 IMAGE:40101376), complete cds. // chr17 // 100 // 100 // …
10471701	NA	1.69004	0.0326481	1034.32	0.466484	0.788378	1182.55	995.307	1570.6	964.453	732.66	760.353	ENSMUST00000100156 // ENSEMBL // 15 days embryo male testis cDNA, RIKEN full-length enriched library, clone:8030491B10 product:hypothetical Peptidylprolyl isomerase, FKBP-type containing protein, full insert sequence gene:ENSMUSG00000075388 // chr2 // 100 // 100 // 25 // 25 // 0
10497033	Lrrc44	1.71745	0.0149494	472.128	0.504972	0.867263	496.363	429.927	704.923	452.85	355.967	392.74	NM_028938 // RefSeq // Mus musculus leucine rich repeat containing 44 (Lrrc44), mRNA. // chr3 // 100 // 90 // 26 // 26 // 0 /// ENSMUST00000029833 // ENSEMBL // Isoform 1 of Leucine-rich repeat and IQ domain-containing protein 3 gene:ENSMUSG00000028182 // chr3 // 100 // 90 // 26 // 26 // 0 /// BC112424 // GenBank // Mus musculus leucine-rich repeats and IQ motif containing 3, mRNA (cDNA clone MGC…
10499961	Tdpoz2	1.89567	0.00103616	521.546	0.597318	1.13232	588.677	508.08	748.333	392.62	446.993	444.57	NM_001007222 // RefSeq // Mus musculus TD and POZ domain containing 2 (Tdpoz2), mRNA. // chr3 // 100 // 100 // 10 // 10 // 0 /// BC141104 // GenBank // Mus musculus TD and POZ domain containing 2, mRNA (cDNA clone MGC:176065 IMAGE:9055716), complete cds. // chr3 // 100 // 100 // 10 // 10 // 0
