# Supplementary material for: Changes in poly(A) tail length dynamics from the loss of the circadian deadenylase Nocturnin
Source: Sci Rep. 2015 Nov 20;5:17059. doi: 10.1038/srep17059 (PMC4653638; doi:10.1038/srep17059)
Supplement: Supplementary Table S2 [file srep17059-s3.xls]

## Sheet: ZT4 WT>KO
Table S2. List of genes that have difference in their mRNA abundance between WT and Noc KO
ZT4
Gene Expression
Fold Change>1.5
pvalue<0.05
total expression>200
Probe Set	Gene Symbol	WT (AVG)	KO (AVG)	Fold change	p value	Annotation
10485711	1110018M03	344.073	228.263	0.663415	0.0403087	BC027250 // GenBank // Mus musculus RIKEN cDNA 1110018M03 gene, mRNA (cDNA clone MGC:29048 IMAGE:3603588), complete cds. // chr2 // 100 // 96 // 24 // 24 // 0 /// NM_026271 // RefSeq // Mus musculus RIKEN cDNA 1110018M03 gene (1110018M03Rik), mRNA. // chr2 // 100 // 100 // 25 // 25 // 0 /// ENSMUST00000099626 // ENSEMBL // Fin bud initiation factor homolog gene:ENSMUSG00000074971 // chr2 // 100 /…
10521725	Med28	2047.59	1354.52	0.661518	0.00420517	NM_025895 // RefSeq // Mus musculus mediator of RNA polymerase II transcription, subunit 28 homolog (yeast) (Med28), mRNA. // chr5 // 100 // 85 // 26 // 23 // 0 /// ENSMUST00000015948 // ENSEMBL // Mediator of RNA polymerase II transcription subunit 28 gene:ENSMUSG00000015804 // chr5 // 100 // 67 // 21 // 18 // 0 /// BC024941 // GenBank // Mus musculus mediator of RNA polymerase II transcription,…
10463343	F530001O12	7646.18	5024.7	0.657152	0.0183311	ENSMUST00000099413 // ENSEMBL // Adult male kidney cDNA, RIKEN full-length enriched library, clone:F530001O12 product:hypothetical protein, full insert sequence gene:ENSMUSG00000074828 // chr19 // 100 // 100 // 25 // 25 // 0
10538829	4930544G11	341.443	223.847	0.65559	0.0329237	NR_003637 // RefSeq // Mus musculus RIKEN cDNA 4930544G11 gene (4930544G11Rik) on chromosome 6. // chr6 // 100 // 100 // 25 // 25 // 0 /// BC107181 // GenBank // Mus musculus RIKEN cDNA 4930544G11 gene, mRNA (cDNA clone MGC:130069 IMAGE:40050691), complete cds. // chr6 // 100 // 64 // 16 // 16 // 0 /// ENSMUST00000043382 // ENSEMBL // Putative uncharacterized protein gene:ENSMUSG00000036463 // ch…
10440568	Zfp294	1894.47	1237.92	0.653442	0.0058557	NM_001081068 // RefSeq // Mus musculus zinc finger protein 294 (Zfp294), mRNA. // chr16 // 100 // 100 // 25 // 25 // 0 /// ENSMUST00000039449 // ENSEMBL // Zinc finger protein 294 gene:ENSMUSG00000052299 // chr16 // 100 // 100 // 25 // 25 // 0
10460706	Syvn1	4096.19	2668.79	0.651531	0.0283021	NM_028769 // RefSeq // Mus musculus synovial apoptosis inhibitor 1, synoviolin (Syvn1), mRNA. // chr19 // 94 // 89 // 31 // 33 // 0 /// ENSMUST00000025723 // ENSEMBL // Isoform 1 of E3 ubiquitin-protein ligase synoviolin gene:ENSMUSG00000024807 // chr19 // 100 // 84 // 31 // 31 // 0 /// BC057917 // GenBank // Mus musculus synovial apoptosis inhibitor 1, synoviolin, mRNA (cDNA clone MGC:67727 IMAG…
10515692	Szt2	594.27	380.233	0.639833	0.0252591	ENSMUST00000075406 // ENSEMBL // Novel protein gene:ENSMUSG00000033253 // chr4 // 100 // 100 // 25 // 25 // 0
10500011	Tuft1	1020.74	637.337	0.624389	0.00458963	NM_011656 // RefSeq // Mus musculus tuftelin 1 (Tuft1), mRNA. // chr3 // 100 // 100 // 17 // 17 // 0 /// ENSMUST00000006123 // ENSEMBL // Isoform 1 of Tuftelin gene:ENSMUSG00000005968 // chr3 // 100 // 100 // 17 // 17 // 0 /// BC019213 // GenBank // Mus musculus tuftelin 1, mRNA (cDNA clone MGC:29083 IMAGE:5064658), complete cds. // chr3 // 100 // 88 // 15 // 15 // 0 /// ENSMUST00000107279 // ENS…
10473491	Olfr1033	617	383.603	0.621723	0.0030549	NM_146578 // RefSeq // Mus musculus olfactory receptor 1033 (Olfr1033), mRNA. // chr2 // 100 // 88 // 25 // 22 // 0 /// ENSMUST00000062360 // ENSEMBL // olfactory receptor 1033 gene:ENSMUSG00000045392 // chr2 // 100 // 88 // 25 // 22 // 0 /// ENSMUST00000111589 // ENSEMBL // olfactory receptor 1033 gene:ENSMUSG00000045392 // chr2 // 100 // 52 // 13 // 13 // 0
10473367	Slc43a1	1429.64	885.707	0.61953	0.0189158	NM_001081349 // RefSeq // Mus musculus solute carrier family 43, member 1 (Slc43a1), transcript variant 1, mRNA. // chr2 // 100 // 94 // 29 // 29 // 0 /// NM_024497 // RefSeq // Mus musculus solute carrier family 43, member 1 (Slc43a1), transcript variant 2, mRNA. // chr2 // 100 // 94 // 29 // 29 // 0 /// NM_001083809 // RefSeq // Mus musculus solute carrier family 43, member 1 (Slc43a1), transcr…
10352125	Gm9982	501.743	308.227	0.614311	0.0100979	ENSMUST00000069568 // ENSEMBL // Adult male olfactory brain cDNA, RIKEN full-length enriched library, clone:6430567L13 product:hypothetical protein, full insert sequence gene:ENSMUSG00000055831 // chr1 // 100 // 100 // 25 // 25 // 0
10398326	Meg3	952.36	583.24	0.612415	0.0450757	NR_003633 // RefSeq // Mus musculus maternally expressed 3 (Meg3) on chromosome 12. // chr12 // 100 // 100 // 25 // 25 // 0 /// BC048191 // GenBank // Mus musculus maternally expressed 3, mRNA (cDNA clone MGC:61320 IMAGE:6831921), complete cds. // chr12 // 100 // 100 // 25 // 25 // 0 /// ENSMUST00000021696 // ENSEMBL // Maternally expressed 3 gene:ENSMUSG00000021268 // chr12 // 100 // 68 // 17 //…
10376052	LOC667731	418.29	255.753	0.611426	0.00508768	XR_002067 // RefSeq // PREDICTED: Mus musculus similar to ribosomal protein S2 (LOC667731), misc RNA. // chr11 // 100 // 100 // 12 // 12 // 0 /// XR_032764 // RefSeq // PREDICTED: Mus musculus similar to ribosomal protein S2 (LOC667731), misc RNA. // chr11 // 100 // 100 // 12 // 12 // 0 /// GENSCAN00000038453 // ENSEMBL // cdna:Genscan chromosome:NCBIM37:11:53459333:53459824:1 // chr11 // 100 // …
10549592	Gm23741	290.42	176.553	0.607924	0.0248199	ENSMUST00000097237 // ENSEMBL // ncrna:snRNA chromosome:NCBIM37:7:4053492:4053662:1 gene:ENSMUSG00000075719 // chr7 // 100 // 96 // 24 // 24 // 0
10470775	Cercam	874.943	530.31	0.606108	0.0189974	NM_207298 // RefSeq // Mus musculus cerebral endothelial cell adhesion molecule (Cercam), mRNA. // chr2 // 100 // 100 // 36 // 36 // 0 /// ENSMUST00000047521 // ENSEMBL // Glycosyltransferase 25 family member 3 gene:ENSMUSG00000039787 // chr2 // 100 // 100 // 36 // 36 // 0 /// BC138847 // GenBank // Mus musculus cerebral endothelial cell adhesion molecule, mRNA (cDNA clone MGC:170474 IMAGE:886186…
10407591	Chrm3	593.227	358.493	0.604311	0.0353575	NM_033269 // RefSeq // Mus musculus cholinergic receptor, muscarinic 3, cardiac (Chrm3), mRNA. // chr13 // 100 // 84 // 21 // 21 // 0 /// ENSMUST00000063093 // ENSEMBL // Muscarinic acetylcholine receptor M3 gene:ENSMUSG00000046159 // chr13 // 100 // 84 // 21 // 21 // 0 /// BC129892 // GenBank // Mus musculus cholinergic receptor, muscarinic 3, cardiac, mRNA (cDNA clone MGC:150258 IMAGE:40111498)…
10491599	NA	1231.58	729.713	0.592503	0.00583601	GENSCAN00000031247 // ENSEMBL // cdna:Genscan chromosome:NCBIM37:3:36772701:36907405:1 // chr3 // 100 // 100 // 25 // 25 // 0
10377550	Trp53	2467.58	1452.86	0.588779	0.00138272	NM_001127233 // RefSeq // Mus musculus transformation related protein 53 (Trp53), transcript variant 2, mRNA. // chr11 // 100 // 87 // 20 // 20 // 0 /// NM_011640 // RefSeq // Mus musculus transformation related protein 53 (Trp53), transcript variant 1, mRNA. // chr11 // 100 // 74 // 17 // 17 // 0 /// ENSMUST00000005371 // ENSEMBL // Cellular tumor antigen p53 gene:ENSMUSG00000059552 // chr11 // …
10416023	Scara5	552.987	318.423	0.575825	0.0411368	NM_028903 // RefSeq // Mus musculus scavenger receptor class A, member 5 (putative) (Scara5), mRNA. // chr14 // 100 // 88 // 28 // 28 // 0 /// ENSMUST00000022610 // ENSEMBL // Isoform 1 of Scavenger receptor class A member 5 gene:ENSMUSG00000022032 // chr14 // 100 // 88 // 28 // 28 // 0 /// BC016096 // GenBank // Mus musculus scavenger receptor class A, member 5 (putative), mRNA (cDNA clone MGC:2…
10439455	Adprh	1438.28	826.94	0.574952	0.0241166	NM_007414 // RefSeq // Mus musculus ADP-ribosylarginine hydrolase (Adprh), mRNA. // chr16 // 100 // 86 // 25 // 25 // 0 /// ENSMUST00000002923 // ENSEMBL // [Protein ADP-ribosylarginine] hydrolase gene:ENSMUSG00000002844 // chr16 // 100 // 86 // 25 // 25 // 0 /// AF244347 // GenBank // Mus musculus ADP-ribosylarginine hydrolase mRNA, complete cds. // chr16 // 100 // 93 // 27 // 27 // 0
10563649	Uevld	1739.01	981.983	0.564678	0.000658157	NM_001040695 // RefSeq // Mus musculus UEV and lactate/malate dehyrogenase domains (Uevld), mRNA. // chr7 // 100 // 64 // 7 // 7 // 0 /// ENSMUST00000094398 // ENSEMBL // Isoform 1 of Ubiquitin-conjugating enzyme E2 variant 3 gene:ENSMUSG00000043262 // chr7 // 100 // 64 // 7 // 7 // 0 /// BC054796 // GenBank // Mus musculus UEV and lactate/malate dehyrogenase domains, mRNA (cDNA clone MGC:65676 I…
10499961	Tdpoz2	664.57	374.14	0.562981	0.0298703	NM_001007222 // RefSeq // Mus musculus TD and POZ domain containing 2 (Tdpoz2), mRNA. // chr3 // 100 // 100 // 10 // 10 // 0 /// BC141104 // GenBank // Mus musculus TD and POZ domain containing 2, mRNA (cDNA clone MGC:176065 IMAGE:9055716), complete cds. // chr3 // 100 // 100 // 10 // 10 // 0
10371321	Slc41a2	3445.98	1912.72	0.555059	0.0076309	NM_177388 // RefSeq // Mus musculus solute carrier family 41, member 2 (Slc41a2), mRNA. // chr10 // 100 // 100 // 28 // 28 // 0 /// ENSMUST00000039956 // ENSEMBL // Solute carrier family 41 member 2 gene:ENSMUSG00000034591 // chr10 // 100 // 100 // 28 // 28 // 0 /// BC138146 // GenBank // Mus musculus solute carrier family 41, member 2, mRNA (cDNA clone MGC:169770 IMAGE:8861165), complete cds. //…
10367600	Esr1	1934.15	1069.87	0.55315	0.0214119	NM_007956 // RefSeq // Mus musculus estrogen receptor 1 (alpha) (Esr1), mRNA. // chr10 // 100 // 93 // 27 // 27 // 0 /// ENSMUST00000105590 // ENSEMBL // Estrogen receptor gene:ENSMUSG00000019768 // chr10 // 100 // 93 // 27 // 27 // 0 /// ENSMUST00000067086 // ENSEMBL // Estrogen receptor gene:ENSMUSG00000019768 // chr10 // 100 // 93 // 27 // 27 // 0 /// ENSMUST00000105589 // ENSEMBL // Estrogen …
10560153	Obox3	240.017	130.553	0.543934	0.0290426	NM_145707 // RefSeq // Mus musculus oocyte specific homeobox 3 (Obox3), mRNA. // chr7 // 87 // 91 // 45 // 52 // 0 /// ENSMUST00000086122 // ENSEMBL // oocyte specific homeobox 3 gene:ENSMUSG00000066772 // chr7 // 100 // 93 // 53 // 53 // 0 /// ENSMUST00000108517 // ENSEMBL // Putative uncharacterized protein gene:ENSMUSG00000054310 // chr7 // 50 // 28 // 8 // 16 // 0 /// AY094981 // GenBank // M…
10560160	Obox3	268.613	143.543	0.534386	0.0231096	NM_145707 // RefSeq // Mus musculus oocyte specific homeobox 3 (Obox3), mRNA. // chr7 // 70 // 100 // 32 // 46 // 0 /// ENSMUST00000086122 // ENSEMBL // oocyte specific homeobox 3 gene:ENSMUSG00000066772 // chr7 // 70 // 100 // 32 // 46 // 0 /// BC119564 // GenBank // Mus musculus oocyte specific homeobox 3, mRNA (cDNA clone MGC:141286 IMAGE:40057581), complete cds. // chr7 // 70 // 100 // 32 // …
10351504	4832423A03	1079.9	564.367	0.522612	0.0385195	AK161191 // GenBank HTC // Mus musculus 0 day neonate head cDNA, RIKEN full-length enriched library, clone:4832423A03 product:unclassifiable, full insert sequence. // chr1 // 100 // 63 // 5 // 5 // 0
10482528	Neb	1604.81	814.613	0.507606	0.043556	NM_010889 // RefSeq // Mus musculus nebulin (Neb), mRNA. // chr2 // 100 // 96 // 152 // 152 // 0 /// ENSMUST00000075301 // ENSEMBL // Nebulin gene:ENSMUSG00000026950 // chr2 // 100 // 95 // 150 // 150 // 0 /// ENSMUST00000036934 // ENSEMBL // Nebulin gene:ENSMUSG00000026950 // chr2 // 100 // 95 // 150 // 150 // 0 /// ENSMUST00000028320 // ENSEMBL // Nebulin gene:ENSMUSG00000026950 // chr2 // 100 …
10543067	Asns	3486.49	1454.58	0.417203	0.0446317	NM_012055 // RefSeq // Mus musculus asparagine synthetase (Asns), mRNA. // chr6 // 100 // 100 // 35 // 35 // 0 /// ENSMUST00000031766 // ENSEMBL // Asparagine synthetase [glutamine-hydrolyzing] gene:ENSMUSG00000029752 // chr6 // 100 // 100 // 35 // 35 // 0 /// ENSMUST00000115542 // ENSEMBL // Asparagine synthetase [glutamine-hydrolyzing] gene:ENSMUSG00000029752 // chr6 // 100 // 94 // 33 // 33 //…

## Sheet: ZT4 KO>WT
Table S2. List of genes that have difference in their mRNA abundance between WT and Noc KO
ZT4
Gene Expression
Fold Change>1.5
pvalue<0.05
total expression>200
Probe Set	Gene Symbol	WT (AVG)	KO (AVG)	Fold change	p value	Annotation
10405211	Gadd45g	497.753	2246.46	4.51319	0.045589	NM_011817 // RefSeq // Mus musculus growth arrest and DNA-damage-inducible 45 gamma (Gadd45g), mRNA. // chr13 // 96 // 100 // 24 // 25 // 0 /// ENSMUST00000021903 // ENSEMBL // Growth arrest and DNA-damage-inducible protein GADD45 gamma gene:ENSMUSG00000021453 // chr13 // 100 // 100 // 25 // 25 // 0 /// BC001989 // GenBank // Mus musculus growth arrest and DNA-damage-inducible 45 gamma, mRNA (cDN…
10378438	n-R5s71	139.47	507.927	3.64183	0.0456613	ENSMUST00000093668 // ENSEMBL // ncrna:rRNA chromosome:NCBIM37:11:74133294:74133412:1 gene:ENSMUSG00000070178 // chr11 // 100 // 100 // 19 // 19 // 0
10555233	n-R5s156	545.5	1571.43	2.88071	0.0221104	ENSMUST00000083377 // ENSEMBL // ncrna:rRNA chromosome:NCBIM37:7:106646228:106646332:1 gene:ENSMUSG00000065311 // chr7 // 100 // 71 // 5 // 5 // 0
10404402	Foxq1	1544.98	4343.99	2.81168	0.00114795	NM_008239 // RefSeq // Mus musculus forkhead box Q1 (Foxq1), mRNA. // chr13 // 100 // 100 // 25 // 25 // 0 /// ENSMUST00000042118 // ENSEMBL // forkhead box Q1 gene:ENSMUSG00000038415 // chr13 // 100 // 100 // 25 // 25 // 0 /// BC047155 // GenBank // Mus musculus forkhead box Q1, mRNA (cDNA clone MGC:54661 IMAGE:6489152), complete cds. // chr13 // 100 // 100 // 25 // 25 // 0
10448182	mmu-mir-703	4002.42	10795.6	2.69727	0.0137974	mmu-mir-703 // miRBase Micro RNA Database // MI0004687 Mus musculus miR-703 stem-loop // chr17 // 70 // 80 // 14 // 20 // 0 /// ENSMUST00000102181 // ENSEMBL // ncrna:miRNA chromosome:NCBIM37:1:8806219:8806328:1 gene:ENSMUSG00000076135 // chr17 // 20 // 100 // 5 // 25 // 1
10452110	2410015M20	2044.93	4744.9	2.32033	0.00373382	BC056164 // GenBank // Mus musculus RIKEN cDNA 2410015M20 gene, mRNA (cDNA clone MGC:66669 IMAGE:5713062), complete cds. // chr17 // 100 // 81 // 22 // 22 // 0 /// NM_153152 // RefSeq // Mus musculus RIKEN cDNA 2410015M20 gene (2410015M20Rik), mRNA. // chr17 // 93 // 100 // 25 // 27 // 0 /// ENSMUST00000052832 // ENSEMBL // Protein QIL1 gene:ENSMUSG00000049760 // chr17 // 100 // 81 // 22 // 22 //…
10476725	Gm561	896.12	1904.93	2.12575	0.0358743	BC147042 // GenBank // Mus musculus gene model 561, (NCBI), mRNA (cDNA clone MGC:182156 IMAGE:9056050), complete cds. // chr2 // 100 // 68 // 17 // 17 // 0 /// NM_001033297 // RefSeq // Mus musculus gene model 561, (NCBI) (Gm561), mRNA. // chr2 // 92 // 100 // 23 // 25 // 0 /// ENSMUST00000099287 // ENSEMBL // Putative uncharacterized protein gene:ENSMUSG00000074754 // chr2 // 100 // 92 // 23 // …
10511444	Gm11810	438.743	922.273	2.10208	0.0223691	XM_001472912 // RefSeq // PREDICTED: Mus musculus similar to ribosomal protein L35a (LOC100039478), mRNA. // chr4 // 100 // 100 // 15 // 15 // 0 /// XR_031361 // RefSeq // PREDICTED: Mus musculus similar to ribosomal protein L35a (LOC100045135), misc RNA. // chr4 // 67 // 100 // 10 // 15 // 0 /// ENSMUST00000077495 // ENSEMBL // cdna:pseudogene chromosome:NCBIM37:4:8383313:8383645:-1 gene:ENSMUSG…
10550320	n-R5s151	235.55	489.223	2.07694	0.00802252	ENSMUST00000083959 // ENSEMBL // ncrna:rRNA chromosome:NCBIM37:7:17057162:17057280:1 gene:ENSMUSG00000065893 // chr7 // 100 // 100 // 17 // 17 // 0
10517165	Cd52	489.387	991.32	2.02564	0.00884665	NM_013706 // RefSeq // Mus musculus CD52 antigen (Cd52), mRNA. // chr4 // 100 // 100 // 26 // 26 // 0 /// ENSMUST00000000696 // ENSEMBL // CAMPATH-1 antigen gene:ENSMUSG00000000682 // chr4 // 100 // 100 // 26 // 26 // 0 /// M55561 // GenBank // Mouse phosphatidylinositol-linked antigen (pB7) mRNA, complete cds. // chr4 // 96 // 100 // 25 // 26 // 0 /// ENSMUST00000105881 // ENSEMBL // 10 kDa prot…
10511149	Mrpl20	1031.4	2034.44	1.97251	0.00125244	NM_025570 // RefSeq // Mus musculus mitochondrial ribosomal protein L20 (Mrpl20), nuclear gene encoding mitochondrial protein, mRNA. // chr4 // 100 // 87 // 27 // 27 // 0 /// ENSMUST00000030942 // ENSEMBL // 39S ribosomal protein L20, mitochondrial gene:ENSMUSG00000029066 // chr4 // 100 // 87 // 27 // 27 // 0 /// BC039985 // GenBank // Mus musculus mitochondrial ribosomal protein L20, mRNA (cDNA …
10478943	Pfdn4	491.72	965.653	1.96383	0.0305538	NM_001013369 // RefSeq // Mus musculus prefoldin 4 (Pfdn4), transcript variant 2, mRNA. // chr2 // 100 // 100 // 26 // 26 // 0 /// NM_001110152 // RefSeq // Mus musculus prefoldin 4 (Pfdn4), transcript variant 1, mRNA. // chr2 // 100 // 77 // 20 // 20 // 0 /// ENSMUST00000075087 // ENSEMBL // Prefoldin 4 gene:ENSMUSG00000052033 // chr2 // 100 // 100 // 26 // 26 // 0 /// ENSMUST00000109148 // ENSE…
10359826	Uqcr	1506.79	2901.85	1.92584	0.00570612	NM_025650 // RefSeq // Mus musculus ubiquinol-cytochrome c reductase (6.4kD) subunit (Uqcr), mRNA. // chr1 // 78 // 100 // 7 // 9 // 0 /// ENSMUST00000020372 // ENSEMBL // Cytochrome b-c1 complex subunit 10 gene:ENSMUSG00000020163 // chr1 // 78 // 100 // 7 // 9 // 0 /// BC034408 // GenBank // Mus musculus ubiquinol-cytochrome c reductase (6.4kD) subunit, mRNA (cDNA clone MGC:35722 IMAGE:4235605),…
10425161	Fpr-rs4	1364.5	2626.94	1.92521	0.0463277	BC115535 // GenBank // Mus musculus formyl peptide receptor, related sequence 4, mRNA (cDNA clone IMAGE:40101449), partial cds. // chr17 // 100 // 100 // 25 // 25 // 0 /// ENSMUST00000095651 // ENSEMBL // Fpr-rs4 protein (Fragment) gene:ENSMUSG00000048062 // chr17 // 100 // 100 // 25 // 25 // 0
10471951	NA	399.143	766.073	1.91929	0.00660997	GENSCAN00000042426 // ENSEMBL // cdna:Genscan chromosome:NCBIM37:2:48235233:48243872:1 // chr2 // 100 // 100 // 21 // 21 // 0
10396694	Churc1	1371.94	2567.37	1.87134	0.0178749	NM_206534 // RefSeq // Mus musculus churchill domain containing 1 (Churc1), mRNA. // chr12 // 100 // 100 // 25 // 25 // 0 /// ENSMUST00000041262 // ENSEMBL // Isoform 1 of Churchill protein gene:ENSMUSG00000033395 // chr12 // 100 // 100 // 25 // 25 // 0 /// BC076499 // GenBank // Mus musculus churchill domain containing 1, mRNA (cDNA clone MGC:90793 IMAGE:6815558), complete cds. // chr12 // 100 /…
10370833	Uqcr	2381.15	4418.66	1.85568	0.00313455	NM_025650 // RefSeq // Mus musculus ubiquinol-cytochrome c reductase (6.4kD) subunit (Uqcr), mRNA. // chr10 // 100 // 100 // 38 // 38 // 0 /// ENSMUST00000020372 // ENSEMBL // Cytochrome b-c1 complex subunit 10 gene:ENSMUSG00000020163 // chr10 // 100 // 100 // 38 // 38 // 0 /// BC034408 // GenBank // Mus musculus ubiquinol-cytochrome c reductase (6.4kD) subunit, mRNA (cDNA clone MGC:35722 IMAGE:4…
10356677	Myeov2	1911.25	3523.27	1.84344	0.00122283	BC147334 // GenBank // Mus musculus myeloma overexpressed 2, mRNA (cDNA clone MGC:182498 IMAGE:9056392), complete cds. // chr1 // 100 // 68 // 17 // 17 // 0 /// ENSMUST00000097642 // ENSEMBL // Myeloma overexpressed gene 2 protein homolog gene:ENSMUSG00000073616 // chr1 // 100 // 84 // 21 // 21 // 0
10366346	Phlda1	3586.39	6608.1	1.84255	0.0077055	NM_009344 // RefSeq // Mus musculus pleckstrin homology-like domain, family A, member 1 (Phlda1), mRNA. // chr10 // 100 // 100 // 26 // 26 // 0 /// ENSMUST00000020424 // ENSEMBL // Pleckstrin homology-like domain family A member 1 gene:ENSMUSG00000020205 // chr10 // 100 // 96 // 25 // 25 // 0 /// U44088 // GenBank // Mus musculus TDAG51 (TDAG51) mRNA, complete cds. // chr10 // 100 // 100 // 26 //…
10520833	Mrpl33	884.307	1627.53	1.84046	0.0443733	NM_025796 // RefSeq // Mus musculus mitochondrial ribosomal protein L33 (Mrpl33), nuclear gene encoding mitochondrial protein, mRNA. // chr5 // 74 // 49 // 17 // 23 // 0 /// ENSMUST00000031024 // ENSEMBL // 39S ribosomal protein L33, mitochondrial gene:ENSMUSG00000029142 // chr5 // 100 // 49 // 23 // 23 // 0 /// BC027018 // GenBank // Mus musculus mitochondrial ribosomal protein L33, mRNA (cDNA c…
10524018	Rpl34	3437.84	6318.11	1.83781	0.00961345	NM_001005859 // RefSeq // Mus musculus ribosomal protein L34 (Rpl34), transcript variant 2, mRNA. // chr5 // 85 // 100 // 28 // 33 // 0 /// BC028517 // GenBank // Mus musculus ribosomal protein L34, mRNA (cDNA clone MGC:41239 IMAGE:1496108), complete cds. // chr5 // 83 // 88 // 24 // 29 // 0 /// ENSMUST00000079085 // ENSEMBL // 60S ribosomal protein L34 gene:ENSMUSG00000062006 // chr5 // 85 // 10…
10535849	Record removed	731.35	1341.81	1.8347	0.0114266	XR_031116 // RefSeq // PREDICTED: Mus musculus similar to fus-like protein (LOC100044822), misc RNA. // chr5 // 62 // 100 // 8 // 13 // 0 /// ENSMUST00000085557 // ENSEMBL // cdna:novel chromosome:NCBIM37:5:148994475:148995953:-1 gene:ENSMUSG00000066554 // chr5 // 100 // 100 // 13 // 13 // 0 /// GENSCAN00000042557 // ENSEMBL // cdna:Genscan chromosome:NCBIM37:5:148994745:148995953:-1 // chr5 // 1…
10438098	2810012G03	1497.11	2738.12	1.82894	0.0129052	BC057111 // GenBank // Mus musculus RIKEN cDNA 2810012G03 gene, mRNA (cDNA clone MGC:61397 IMAGE:6417613), complete cds. // chr18 // 100 // 100 // 26 // 26 // 0 /// BC044896 // GenBank // Mus musculus RIKEN cDNA 2810012G03 gene, mRNA (cDNA clone IMAGE:4194032), complete cds. // chr18 // 100 // 69 // 18 // 18 // 0 /// ENSMUST00000049281 // ENSEMBL // Protein FAM53C gene:ENSMUSG00000034300 // chr18…
10361640	Record removed	768.683	1379.25	1.7943	0.0237134	XM_001472599 // RefSeq // PREDICTED: Mus musculus similar to ribosomal protein L35a (LOC100039303), mRNA. // chr10 // 100 // 100 // 18 // 18 // 0 /// ENSMUST00000078393 // ENSEMBL // hypothetical protein gene:ENSMUSG00000062279 // chr10 // 100 // 100 // 18 // 18 // 0 /// GENSCAN00000000900 // ENSEMBL // cdna:Genscan chromosome:NCBIM37:10:7077849:7133738:1 // chr10 // 100 // 50 // 9 // 9 // 0 /// …
10363224	Fabp7	339.15	608.247	1.79344	0.0402682	NM_021272 // RefSeq // Mus musculus fatty acid binding protein 7, brain (Fabp7), mRNA. // chr10 // 100 // 100 // 30 // 30 // 0 /// ENSMUST00000020024 // ENSEMBL // Fatty acid-binding protein, brain gene:ENSMUSG00000019874 // chr10 // 100 // 100 // 30 // 30 // 0 /// BC057090 // GenBank // Mus musculus fatty acid binding protein 7, brain, mRNA (cDNA clone MGC:61214 IMAGE:5700428), complete cds. // …
10444258	Psmb8	913.66	1633.08	1.78741	0.00780784	NM_010724 // RefSeq // Mus musculus proteasome (prosome, macropain) subunit, beta type 8 (large multifunctional peptidase 7) (Psmb8), mRNA. // chr17 // 100 // 94 // 30 // 30 // 0 /// ENSMUST00000025196 // ENSEMBL // Proteasome subunit beta type-8 gene:ENSMUSG00000024338 // chr17 // 100 // 94 // 30 // 30 // 0 /// BC051450 // GenBank // Mus musculus proteasome (prosome, macropain) subunit, beta typ…
10409204	Record removed	2134.45	3807.97	1.78405	0.00576791	XM_001474265 // RefSeq // PREDICTED: Mus musculus similar to immediate early response 3 interacting protein 1 (LOC100040099), mRNA. // chr13 // 100 // 100 // 22 // 22 // 0 /// ENSMUST00000099524 // ENSEMBL // cdna:pseudogene chromosome:NCBIM37:13:50040465:50040704:-1 gene:ENSMUSG00000074908 // chr13 // 100 // 100 // 22 // 22 // 0 /// GENSCAN00000035920 // ENSEMBL // cdna:Genscan chromosome:NCBIM3…
10402262	Record removed	2996.67	5338.36	1.78143	0.0401599	XM_001474563 // RefSeq // PREDICTED: Mus musculus hypothetical protein LOC100040305 (LOC100040305), mRNA. // chr12 // 100 // 17 // 4 // 4 // 0 /// GENSCAN00000000102 // ENSEMBL // cdna:Genscan chromosome:NCBIM37:12:103213872:103214929:-1 // chr12 // 100 // 26 // 6 // 6 // 0
10538963	Rpl34	3971.56	7045.01	1.77386	0.0115857	NM_001005859 // RefSeq // Mus musculus ribosomal protein L34 (Rpl34), transcript variant 2, mRNA. // chr6 // 89 // 100 // 33 // 37 // 0 /// ENSMUST00000079085 // ENSEMBL // 60S ribosomal protein L34 gene:ENSMUSG00000062006 // chr6 // 89 // 100 // 33 // 37 // 0 /// XR_031530 // RefSeq // PREDICTED: Mus musculus similar to 60S ribosomal protein L34 (LOC100045575), misc RNA. // chr6 // 34 // 86 // 1…
10483786	Mrpl23	2245.07	3981.4	1.77339	0.0116949	NM_011288 // RefSeq // Mus musculus mitochondrial ribosomal protein L23 (Mrpl23), nuclear gene encoding mitochondrial protein, mRNA. // chr2 // 100 // 100 // 29 // 29 // 0 /// BC081460 // GenBank // Mus musculus mitochondrial ribosomal protein L23, mRNA (cDNA clone MGC:102115 IMAGE:6814073), complete cds. // chr2 // 100 // 100 // 29 // 29 // 0 /// AB049646 // GenBank // Mus musculus MRPL23 mRNA f…
10432509	Rhbdl1	3535.34	6234.91	1.76359	0.0236682	NM_144816 // RefSeq // Mus musculus rhomboid, veinlet-like 1 (Drosophila) (Rhbdl1), mRNA. // chr17 // 100 // 94 // 32 // 32 // 0 /// ENSMUST00000026831 // ENSEMBL // Rhomboid-related protein 1 gene:ENSMUSG00000025735 // chr17 // 100 // 94 // 32 // 32 // 0 /// BC021549 // GenBank // Mus musculus rhomboid, veinlet-like 1 (Drosophila), mRNA (cDNA clone MGC:28800 IMAGE:4501997), complete cds. // chr1…
10544540	Rpl35a	2720.98	4759.21	1.74908	0.0398416	NM_021338 // RefSeq // Mus musculus ribosomal protein L35a (Rpl35a), mRNA. // chr6 // 81 // 94 // 26 // 32 // 0 /// BC090255 // GenBank // Mus musculus ribosomal protein L35a, mRNA (cDNA clone MGC:102389 IMAGE:2655001), complete cds. // chr6 // 82 // 100 // 28 // 34 // 0 /// BC100332 // GenBank // Mus musculus ribosomal protein L35a, mRNA (cDNA clone MGC:117626 IMAGE:30846392), complete cds. // c…
10559233	Mrpl23	2445.57	4276.3	1.74859	0.0122481	NM_011288 // RefSeq // Mus musculus mitochondrial ribosomal protein L23 (Mrpl23), nuclear gene encoding mitochondrial protein, mRNA. // chr7 // 100 // 100 // 27 // 27 // 0 /// BC081460 // GenBank // Mus musculus mitochondrial ribosomal protein L23, mRNA (cDNA clone MGC:102115 IMAGE:6814073), complete cds. // chr7 // 100 // 100 // 27 // 27 // 0 /// AB049646 // GenBank // Mus musculus MRPL23 mRNA f…
10458428	Uxt	3345.89	5849.11	1.74815	0.0212305	ENSMUST00000001162 // ENSEMBL // Putative uncharacterized protein gene:ENSMUSG00000001134 // chr18 // 98 // 100 // 40 // 41 // 0 /// AF092738 // GenBank // Mus musculus ubiquitously expressed transcript (Uxt) mRNA, complete cds. // chr18 // 98 // 100 // 40 // 41 // 0
10439398	Ndufb4	3585.36	6248.57	1.7428	0.0151416	NM_026610 // RefSeq // Mus musculus NADH dehydrogenase (ubiquinone) 1 beta subcomplex 4 (Ndufb4), nuclear gene encoding mitochondrial protein, mRNA. // chr16 // 100 // 100 // 32 // 32 // 0 /// BC056229 // GenBank // Mus musculus NADH dehydrogenase (ubiquinone) 1 beta subcomplex 4, mRNA (cDNA clone MGC:68072 IMAGE:6475281), complete cds. // chr16 // 100 // 100 // 32 // 32 // 0 /// ENSMUST000000235…
10519052	2810405K02	898.46	1562.34	1.73891	0.000212568	BC030453 // GenBank // Mus musculus RIKEN cDNA 2810405K02 gene, mRNA (cDNA clone MGC:40622 IMAGE:5401948), complete cds. // chr4 // 100 // 100 // 26 // 26 // 0 /// ENSMUST00000030935 // ENSEMBL // Uncharacterized protein C1orf93 homolog gene:ENSMUSG00000029059 // chr4 // 100 // 100 // 26 // 26 // 0
10462193	Ndufb4	4032.71	6986.37	1.73242	0.0152183	NM_026610 // RefSeq // Mus musculus NADH dehydrogenase (ubiquinone) 1 beta subcomplex 4 (Ndufb4), nuclear gene encoding mitochondrial protein, mRNA. // chr19 // 100 // 100 // 31 // 31 // 0 /// BC056229 // GenBank // Mus musculus NADH dehydrogenase (ubiquinone) 1 beta subcomplex 4, mRNA (cDNA clone MGC:68072 IMAGE:6475281), complete cds. // chr19 // 100 // 100 // 31 // 31 // 0 /// ENSMUST000000235…
10450484	Aif1	592.91	1024.6	1.72809	0.0213932	NM_019467 // RefSeq // Mus musculus allograft inflammatory factor 1 (Aif1), mRNA. // chr17 // 100 // 87 // 27 // 27 // 0 /// ENSMUST00000025257 // ENSEMBL // Allograft inflammatory factor 1 gene:ENSMUSG00000024397 // chr17 // 100 // 87 // 27 // 27 // 0 /// BC021539 // GenBank // Mus musculus allograft inflammatory factor 1, mRNA (cDNA clone MGC:35939 IMAGE:5346103), complete cds. // chr17 // 91 /…
10371006	Timm13	1378.24	2378.26	1.72558	0.00394923	NM_013895 // RefSeq // Mus musculus translocase of inner mitochondrial membrane 13 homolog (yeast) (Timm13), nuclear gene encoding mitochondrial protein, mRNA. // chr10 // 100 // 100 // 29 // 29 // 0 /// ENSMUST00000020440 // ENSEMBL // Mitochondrial import inner membrane translocase subunit Tim13 gene:ENSMUSG00000020219 // chr10 // 100 // 76 // 22 // 22 // 0 /// AF144702 // GenBank // Mus muscul…
10349904	Golt1a	1511.53	2603.72	1.72257	0.00927502	NM_026680 // RefSeq // Mus musculus golgi transport 1 homolog A (S. cerevisiae) (Golt1a), mRNA. // chr1 // 100 // 100 // 26 // 26 // 0 /// ENSMUST00000094557 // ENSEMBL // Vesicle transport protein GOT1A gene:ENSMUSG00000041717 // chr1 // 100 // 100 // 26 // 26 // 0 /// ENSMUST00000007433 // ENSEMBL // Vesicle transport protein GOT1A gene:ENSMUSG00000041717 // chr1 // 100 // 85 // 22 // 22 // 0 /…
10540118	Lsm3	605.257	1041.26	1.72036	0.0412453	NM_026309 // RefSeq // Mus musculus LSM3 homolog, U6 small nuclear RNA associated (S. cerevisiae) (Lsm3), mRNA. // chr6 // 100 // 100 // 24 // 24 // 0 /// ENSMUST00000040607 // ENSEMBL // U6 snRNA-associated Sm-like protein LSm3 gene:ENSMUSG00000034192 // chr6 // 100 // 100 // 24 // 24 // 0 /// BC054368 // GenBank // Mus musculus LSM3 homolog, U6 small nuclear RNA associated (S. cerevisiae), mRNA…
10368575	Supt4h2	1896.46	3260.44	1.71922	0.0141619	NM_011509 // RefSeq // Mus musculus suppressor of Ty 4 homolog 2 (S. cerevisiae) (Supt4h2), mRNA. // chr10 // 100 // 100 // 22 // 22 // 0 /// NM_009296 // RefSeq // Mus musculus suppressor of Ty 4 homolog 1 (S. cerevisiae) (Supt4h1), mRNA. // chr10 // 55 // 100 // 12 // 22 // 0 /// ENSMUST00000093955 // ENSEMBL // Isoform 1 of Transcription elongation factor SPT4 1 gene:ENSMUSG00000020485 // chr1…
10457924	Bloc1s1	2358.1	4052.19	1.71841	0.015812	NM_015740 // RefSeq // Mus musculus biogenesis of lysosome-related organelles complex-1, subunit 1 (Bloc1s1), mRNA. // chr18 // 92 // 96 // 23 // 25 // 0 /// ENSMUST00000026405 // ENSEMBL // Biogenesis of lysosome-related organelles complex 1 subunit 1 gene:ENSMUSG00000025349 // chr18 // 92 // 96 // 23 // 25 // 0 /// BC034662 // GenBank // Mus musculus biogenesis of lysosome-related organelles co…
10362892	Magmas	2068.41	3537.52	1.71026	0.00663243	NM_025571 // RefSeq // Mus musculus mitochondria-associated protein involved in granulocyte-macrophage colony-stimulating factor signal transduction (Magmas), nuclear gene encoding mitochondrial protein, mRNA. // chr10 // 100 // 100 // 33 // 33 // 0 /// AF349454 // GenBank // Mus musculus mitochondria associated granulocyte macrophage CSF signaling molecule Magmas mRNA, complete cds; nuclear gene…
10514173	Rpl34	3982.98	6802.36	1.70786	0.00986428	NM_001005859 // RefSeq // Mus musculus ribosomal protein L34 (Rpl34), transcript variant 2, mRNA. // chr4 // 84 // 100 // 31 // 37 // 0 /// BC100360 // GenBank // Mus musculus ribosomal protein L34, mRNA (cDNA clone MGC:117759 IMAGE:30847080), complete cds. // chr4 // 95 // 100 // 35 // 37 // 0 /// BC082285 // GenBank // Mus musculus predicted gene, ENSMUSG00000068396, mRNA (cDNA clone MGC:103270…
10456793	Ier3ip1	1828.73	3115.33	1.70354	0.00101079	NM_025409 // RefSeq // Mus musculus immediate early response 3 interacting protein 1 (Ier3ip1), mRNA. // chr18 // 100 // 100 // 20 // 20 // 0 /// ENSMUST00000026487 // ENSEMBL // Immediate early response 3-interacting protein 1 gene:ENSMUSG00000025421 // chr18 // 100 // 55 // 11 // 11 // 0 /// BC021512 // GenBank // Mus musculus immediate early response 3 interacting protein 1, mRNA (cDNA clone M…
10407507	Rpl35a	3933.73	6695.71	1.70213	0.0277751	NM_021338 // RefSeq // Mus musculus ribosomal protein L35a (Rpl35a), mRNA. // chr13 // 80 // 100 // 24 // 30 // 0 /// BC090255 // GenBank // Mus musculus ribosomal protein L35a, mRNA (cDNA clone MGC:102389 IMAGE:2655001), complete cds. // chr13 // 87 // 100 // 26 // 30 // 0 /// BC100332 // GenBank // Mus musculus ribosomal protein L35a, mRNA (cDNA clone MGC:117626 IMAGE:30846392), complete cds. /…
10450646	Rbx1	2437.17	4141.35	1.69925	0.0263648	BC051473 // GenBank // Mus musculus ring-box 1, mRNA (cDNA clone MGC:62905 IMAGE:1430400), complete cds. // chr17 // 96 // 100 // 26 // 27 // 0 /// ENSMUST00000109569 // ENSEMBL // 18-day embryo whole body cDNA, RIKEN full-length enriched library, clone:1110035J03 product:ring-box 1, full insert sequence gene:ENSMUSG00000022400 // chr17 // 96 // 93 // 24 // 25 // 0
10430768	Record removed	180.447	305.777	1.69455	0.0106999	NR_003636 // RefSeq // Mus musculus poly(A) binding protein, cytoplasmic 3 (Pabpc3) on chromosome 17. // chr17 // 100 // 100 // 25 // 25 // 0 /// BC113177 // GenBank // Mus musculus poly(A) binding protein, cytoplasmic 3, mRNA (cDNA clone MGC:132900 IMAGE:40060842), complete cds. // chr17 // 100 // 92 // 23 // 23 // 0 /// ENSMUST00000057190 // ENSEMBL // Putative uncharacterized protein gene:ENSM…
10497209	Mrps28	873.813	1480.63	1.69445	0.0269595	NM_025434 // RefSeq // Mus musculus mitochondrial ribosomal protein S28 (Mrps28), nuclear gene encoding mitochondrial protein, mRNA. // chr3 // 93 // 96 // 25 // 27 // 0 /// ENSMUST00000042148 // ENSEMBL // 28S ribosomal protein S28, mitochondrial gene:ENSMUSG00000040269 // chr3 // 100 // 96 // 27 // 27 // 0 /// BC028530 // GenBank // Mus musculus mitochondrial ribosomal protein S28, mRNA (cDNA c…
10474915	Gchfr	1763.22	2984.71	1.69276	0.000318537	NM_177157 // RefSeq // Mus musculus GTP cyclohydrolase I feedback regulator (Gchfr), mRNA. // chr2 // 100 // 100 // 27 // 27 // 0 /// ENSMUST00000057454 // ENSEMBL // GTP cyclohydrolase 1 feedback regulatory protein gene:ENSMUSG00000046814 // chr2 // 100 // 100 // 27 // 27 // 0 /// BC096406 // GenBank // Mus musculus GTP cyclohydrolase I feedback regulator, mRNA (cDNA clone MGC:106883 IMAGE:15110…
10412054	Ndufaf2	1228.28	2070.52	1.68571	0.0126977	NM_001127346 // RefSeq // Mus musculus NADH dehydrogenase (ubiquinone) 1 alpha subcomplex, assembly factor 2 (Ndufaf2), nuclear gene encoding mitochondrial protein, mRNA. // chr13 // 100 // 100 // 27 // 27 // 0 /// ENSMUST00000022206 // ENSEMBL // Mimitin, mitochondrial gene:ENSMUSG00000068184 // chr13 // 100 // 100 // 27 // 27 // 0 /// AY262012 // GenBank // Mus musculus retinal pigment mRNA, pa…
10521036	Rpl35a	3910.93	6589.62	1.68492	0.0233215	NM_021338 // RefSeq // Mus musculus ribosomal protein L35a (Rpl35a), mRNA. // chr5 // 89 // 100 // 41 // 46 // 0 /// BC090255 // GenBank // Mus musculus ribosomal protein L35a, mRNA (cDNA clone MGC:102389 IMAGE:2655001), complete cds. // chr5 // 91 // 100 // 42 // 46 // 0 /// ENSMUST00000087889 // ENSEMBL // 60S ribosomal protein L35a gene:ENSMUSG00000067558 // chr5 // 100 // 100 // 46 // 46 // 0…
10409866	ctla-2-beta	298.983	503.417	1.68376	0.0393742	X15592 // GenBank // Mouse ctla-2-beta mRNA, homolog. to cysteine protease proregion. // chr13 // 100 // 100 // 8 // 8 // 0 /// ENSMUST00000021884 // ENSEMBL // similar to ctla-2-beta protein gene:ENSMUSG00000074874 // chr13 // 100 // 100 // 8 // 8 // 0
10513002	Record removed	176.973	297.857	1.68306	0.0187607	XM_001476039 // RefSeq // PREDICTED: Mus musculus similar to Rps15a protein (LOC435784), mRNA. // chr4 // 100 // 100 // 16 // 16 // 0 /// GENSCAN00000034587 // ENSEMBL // cdna:Genscan chromosome:NCBIM37:4:53802397:53804328:-1 // chr4 // 100 // 69 // 11 // 11 // 0
10457731	Rpl35	3300.48	5542.29	1.67923	0.0355205	NM_025592 // RefSeq // Mus musculus ribosomal protein L35 (Rpl35), mRNA. // chr18 // 90 // 100 // 37 // 41 // 0 /// ENSMUST00000080861 // ENSEMBL // 60S ribosomal protein L35 gene:ENSMUSG00000062997 // chr18 // 90 // 100 // 37 // 41 // 0 /// BC025884 // GenBank // Mus musculus ribosomal protein L35, mRNA (cDNA clone IMAGE:5253556). // chr18 // 90 // 100 // 37 // 41 // 0 /// ENSMUST00000102782 // …
10437392	Lama3	2068.68	3451.62	1.66851	0.00694123	ENSMUST00000092070 // ENSEMBL // Isoform B of Laminin subunit alpha-3 gene:ENSMUSG00000024421 // chr18 // 100 // 88 // 66 // 66 // 0 /// X84014 // GenBank // M.musculus mRNA for laminin-5, alpha3B chain. // chr18 // 100 // 68 // 51 // 51 // 0 /// ENSMUST00000115858 // ENSEMBL // Isoform A of Laminin subunit alpha-3 gene:ENSMUSG00000024421 // chr18 // 100 // 49 // 37 // 37 // 0 /// X84013 // GenBa…
10435187	Ptcra	4087.88	6785.79	1.65998	0.0291021	NM_011195 // RefSeq // Mus musculus pre T-cell antigen receptor alpha (Ptcra), mRNA. // chr17 // 100 // 87 // 26 // 26 // 0 /// ENSMUST00000041012 // ENSEMBL // pre T-cell antigen receptor alpha gene:ENSMUSG00000036858 // chr17 // 100 // 87 // 26 // 26 // 0 /// BC119062 // GenBank // Mus musculus pre T-cell antigen receptor alpha, mRNA (cDNA clone MGC:155378 IMAGE:8733811), complete cds. // chr17…
10563611	Saa1	335.027	555.427	1.65786	0.0394967	NM_009117 // RefSeq // Mus musculus serum amyloid A 1 (Saa1), mRNA. // chr7 // 100 // 100 // 14 // 14 // 0 /// ENSMUST00000079034 // ENSEMBL // Serum amyloid A-1 protein gene:ENSMUSG00000074115 // chr7 // 100 // 100 // 14 // 14 // 0 /// BC087933 // GenBank // Mus musculus serum amyloid A 1, mRNA (cDNA clone MGC:107299 IMAGE:30310171), complete cds. // chr7 // 100 // 100 // 14 // 14 // 0 /// U6043…
10346328	Record removed	2044.06	3385.86	1.65643	0.0336083	XR_033941 // RefSeq // PREDICTED: Mus musculus similar to ribosomal protein S24 (LOC666793), misc RNA. // chr1 // 100 // 100 // 10 // 10 // 0 /// GENSCAN00000010943 // ENSEMBL // cdna:Genscan chromosome:NCBIM37:1:55358153:55392640:1 // chr1 // 100 // 60 // 6 // 6 // 0 /// ENSMUST00000112382 // ENSEMBL // Isoform 2 of 40S ribosomal protein S24 gene:ENSMUSG00000025290 // chr1 // 17 // 60 // 1 // 6 …
10380129	Supt4h1	2232.39	3689.51	1.65272	0.0193989	NM_009296 // RefSeq // Mus musculus suppressor of Ty 4 homolog 1 (S. cerevisiae) (Supt4h1), mRNA. // chr11 // 100 // 100 // 37 // 37 // 0 /// NM_011509 // RefSeq // Mus musculus suppressor of Ty 4 homolog 2 (S. cerevisiae) (Supt4h2), mRNA. // chr11 // 82 // 59 // 18 // 22 // 0 /// ENSMUST00000093955 // ENSEMBL // Isoform 1 of Transcription elongation factor SPT4 1 gene:ENSMUSG00000020485 // chr11…
10360737	Rpl35a	4021.77	6630.43	1.64864	0.0274427	NM_021338 // RefSeq // Mus musculus ribosomal protein L35a (Rpl35a), mRNA. // chr1 // 95 // 100 // 60 // 63 // 0 /// BC090255 // GenBank // Mus musculus ribosomal protein L35a, mRNA (cDNA clone MGC:102389 IMAGE:2655001), complete cds. // chr1 // 100 // 100 // 63 // 63 // 0 /// BC100332 // GenBank // Mus musculus ribosomal protein L35a, mRNA (cDNA clone MGC:117626 IMAGE:30846392), complete cds. //…
10495252	2010100O12Rik	2528.18	4161.38	1.646	0.0410209	NM_025946 // RefSeq // Mus musculus RIKEN cDNA 2010100O12 gene (2010100O12Rik), mRNA. // chr3 // 42 // 71 // 5 // 12 // 0 /// ENSMUST00000088610 // ENSEMBL // Protein MGR2 homolog gene:ENSMUSG00000067847 // chr3 // 42 // 71 // 5 // 12 // 0 /// ENSMUST00000109598 // ENSEMBL // Protein MGR2 homolog gene:ENSMUSG00000067847 // chr3 // 42 // 71 // 5 // 12 // 0 /// AY028425 // GenBank // Mus musculus L…
10437627	Dsg2	4534.71	7442.68	1.64127	0.0289238	NM_007883 // RefSeq // Mus musculus desmoglein 2 (Dsg2), mRNA. // chr18 // 100 // 89 // 31 // 31 // 0 /// ENSMUST00000059787 // ENSEMBL // desmoglein 2 gene:ENSMUSG00000044393 // chr18 // 100 // 89 // 31 // 31 // 0 /// AB072269 // GenBank // Mus musculus mDSG2 mRNA for desmoglein 2, complete cds. // chr18 // 100 // 89 // 31 // 31 // 0
10489299	NA	217.47	356.71	1.64027	0.00450505	GENSCAN00000023645 // ENSEMBL // cdna:Genscan chromosome:NCBIM37:2:161080192:161081193:-1 // chr2 // 100 // 80 // 8 // 8 // 0
10392815	AF251705	506.653	829.15	1.63652	0.0241307	NM_134158 // RefSeq // Mus musculus cDNA sequence AF251705 (AF251705), mRNA. // chr11 // 100 // 88 // 22 // 22 // 0 /// ENSMUST00000092464 // ENSEMBL // Isoform 2 of CMRF35-like molecule gene:ENSMUSG00000044811 // chr11 // 100 // 88 // 22 // 22 // 0 /// AF251705 // GenBank // Mus musculus polymeric immunoglobulin receptor 5 precursor (Pigr5) mRNA, complete cds. // chr11 // 100 // 96 // 24 // 24 /…
10559673	2210411K11Rik	1690.45	2766.29	1.63642	0.00117523	NM_029384 // RefSeq // Mus musculus RIKEN cDNA 2210411K11 gene (2210411K11Rik), mRNA. // chr7 // 100 // 100 // 26 // 26 // 0 /// ENSMUST00000032596 // ENSEMBL // Adult male stomach cDNA, RIKEN full-length enriched library, clone:2210411K11 product:hypothetical protein, full insert sequence gene:ENSMUSG00000030431 // chr7 // 100 // 92 // 24 // 24 // 0 /// BC132101 // GenBank // Mus musculus RIKEN …
10350985	Mrps14	1287.86	2106.09	1.63534	0.0239045	NM_025474 // RefSeq // Mus musculus mitochondrial ribosomal protein S14 (Mrps14), nuclear gene encoding mitochondrial protein, mRNA. // chr1 // 100 // 100 // 22 // 22 // 0 /// ENSMUST00000078878 // ENSEMBL // 28S ribosomal protein S14, mitochondrial gene:ENSMUSG00000058267 // chr1 // 100 // 64 // 14 // 14 // 0 /// BC044057 // GenBank // Mus musculus mitochondrial ribosomal protein S14, mRNA (cDNA…
10497265	Fabp4	859.63	1405.1	1.63454	0.0104166	NM_024406 // RefSeq // Mus musculus fatty acid binding protein 4, adipocyte (Fabp4), mRNA. // chr3 // 100 // 70 // 28 // 28 // 0 /// ENSMUST00000029041 // ENSEMBL // Fatty acid-binding protein, adipocyte gene:ENSMUSG00000062515 // chr3 // 100 // 70 // 28 // 28 // 0 /// BC002148 // GenBank // Mus musculus fatty acid binding protein 4, adipocyte, mRNA (cDNA clone MGC:7265 IMAGE:3484864), complete c…
10482073	NA	1613.75	2633.03	1.63162	0.0416316	GENSCAN00000026992 // ENSEMBL // cdna:Genscan chromosome:NCBIM37:2:35346728:35421930:-1 // chr2 // 100 // 100 // 12 // 12 // 0
10449549	Record removed	4500.09	7340.7	1.63124	0.0281308	ENSMUST00000087940 // ENSEMBL // 60S ribosomal protein L35a gene:ENSMUSG00000067575 // chr17 // 100 // 84 // 49 // 41 // 0 /// ENSMUST00000086181 // ENSEMBL // 60S ribosomal protein L35a gene:ENSMUSG00000070519 // chr17 // 100 // 84 // 49 // 41 // 0 /// ENSMUST00000090395 // ENSEMBL // hypothetical protein gene:ENSMUSG00000068674 // chr17 // 100 // 84 // 41 // 41 // 0 /// ENSMUST00000085766 // EN…
10485685	Rpl35a	4500.09	7340.7	1.63124	0.0281308	NM_021338 // RefSeq // Mus musculus ribosomal protein L35a (Rpl35a), mRNA. // chr2 // 96 // 100 // 47 // 49 // 0 /// BC090255 // GenBank // Mus musculus ribosomal protein L35a, mRNA (cDNA clone MGC:102389 IMAGE:2655001), complete cds. // chr2 // 100 // 100 // 49 // 49 // 0 /// ENSMUST00000087940 // ENSEMBL // 60S ribosomal protein L35a gene:ENSMUSG00000067575 // chr2 // 100 // 100 // 49 // 49 // …
10533626	Rpl35a	4500.09	7340.7	1.63124	0.0281308	BC090255 // GenBank // Mus musculus ribosomal protein L35a, mRNA (cDNA clone MGC:102389 IMAGE:2655001), complete cds. // chr5 // 100 // 100 // 49 // 49 // 0 /// ENSMUST00000087940 // ENSEMBL // 60S ribosomal protein L35a gene:ENSMUSG00000067575 // chr5 // 100 // 100 // 49 // 49 // 0 /// ENSMUST00000086181 // ENSEMBL // 60S ribosomal protein L35a gene:ENSMUSG00000070519 // chr5 // 100 // 100 // 49…
10538080	Rpl35a	4500.09	7340.7	1.63124	0.0281308	NM_021338 // RefSeq // Mus musculus ribosomal protein L35a (Rpl35a), mRNA. // chr6 // 96 // 100 // 47 // 49 // 0 /// BC090255 // GenBank // Mus musculus ribosomal protein L35a, mRNA (cDNA clone MGC:102389 IMAGE:2655001), complete cds. // chr6 // 100 // 100 // 49 // 49 // 0 /// BC100599 // GenBank // Mus musculus ribosomal protein L35a, mRNA (cDNA clone MGC:118714 IMAGE:6762930), complete cds. // …
10489186	Rpl35a	3926.09	6381.84	1.6255	0.0291772	NM_021338 // RefSeq // Mus musculus ribosomal protein L35a (Rpl35a), mRNA. // chr2 // 87 // 100 // 47 // 54 // 0 /// BC090255 // GenBank // Mus musculus ribosomal protein L35a, mRNA (cDNA clone MGC:102389 IMAGE:2655001), complete cds. // chr2 // 93 // 100 // 50 // 54 // 0 /// ENSMUST00000078804 // ENSEMBL // 60S ribosomal protein L35a gene:ENSMUSG00000060636 // chr2 // 88 // 93 // 44 // 50 // 0 /…
10408762	Eef1e1	1621.54	2630.01	1.62192	0.0254478	NM_025380 // RefSeq // Mus musculus eukaryotic translation elongation factor 1 epsilon 1 (Eef1e1), mRNA. // chr13 // 100 // 100 // 25 // 25 // 0 /// ENSMUST00000001757 // ENSEMBL // Eukaryotic translation elongation factor 1 epsilon-1 gene:ENSMUSG00000001707 // chr13 // 100 // 100 // 25 // 25 // 0 /// BC048466 // GenBank // Mus musculus eukaryotic translation elongation factor 1 epsilon 1, mRNA (…
10435185	Cnpy3	334.947	542.307	1.61908	0.0226653	NM_028065 // RefSeq // Mus musculus canopy 3 homolog (zebrafish) (Cnpy3), mRNA. // chr17 // 100 // 92 // 24 // 24 // 0 /// ENSMUST00000059844 // ENSEMBL // Isoform 1 of Protein canopy homolog 3 gene:ENSMUSG00000023973 // chr17 // 100 // 96 // 26 // 25 // 0 /// BC013549 // GenBank // Mus musculus canopy 3 homolog (zebrafish), mRNA (cDNA clone MGC:19340 IMAGE:4222133), complete cds. // chr17 // 100…
10461454	1810006K21	934.56	1512.26	1.61815	0.0212115	BC024923 // GenBank // Mus musculus RIKEN cDNA 1810006K21 gene, mRNA (cDNA clone IMAGE:3990436), complete cds. // chr19 // 68 // 90 // 13 // 19 // 0 /// BC085316 // GenBank // Mus musculus RIKEN cDNA 1810006K21 gene, mRNA (cDNA clone IMAGE:30439806). // chr19 // 100 // 48 // 10 // 10 // 0 /// ENSMUST00000040372 // ENSEMBL // hypothetical protein LOC69038 gene:ENSMUSG00000036372 // chr19 // 100 //…
10536895	Atp6v1f	3730.96	6035.48	1.61768	0.0135481	NM_025381 // RefSeq // Mus musculus ATPase, H+ transporting, lysosomal V1 subunit F (Atp6v1f), mRNA. // chr6 // 100 // 100 // 28 // 28 // 0 /// ENSMUST00000004396 // ENSEMBL // Vacuolar proton pump subunit F gene:ENSMUSG00000004285 // chr6 // 100 // 100 // 28 // 28 // 0 /// BC016553 // GenBank // Mus musculus ATPase, H+ transporting, lysosomal V1 subunit F, mRNA (cDNA clone MGC:29006 IMAGE:281259…
10435455	Nfya	4765.5	7707.15	1.61728	0.0246181	NM_001110832 // RefSeq // Mus musculus nuclear transcription factor-Y alpha (Nfya), transcript variant 1, mRNA. // chr17 // 100 // 100 // 36 // 36 // 0 /// NM_010913 // RefSeq // Mus musculus nuclear transcription factor-Y alpha (Nfya), transcript variant 2, mRNA. // chr17 // 100 // 94 // 34 // 34 // 0 /// ENSMUST00000046719 // ENSEMBL // nuclear transcription factor-Y alpha isoform a gene:ENSMUS…
10506781	2010305A19	1195.99	1933.57	1.6167	0.0446741	BC012391 // GenBank // Mus musculus RIKEN cDNA 2010305A19 gene, mRNA (cDNA clone MGC:8003 IMAGE:3585966), complete cds. // chr4 // 100 // 84 // 21 // 21 // 0 /// NM_027250 // RefSeq // Mus musculus RIKEN cDNA 2010305A19 gene (2010305A19Rik), mRNA. // chr4 // 100 // 100 // 25 // 25 // 0 /// ENSMUST00000073764 // ENSEMBL // Hcp beta-lactamase-like protein C1orf163 homolog gene:ENSMUSG00000048351 //…
10548565	Magohb	262.76	424.65	1.61611	0.0291456	NM_025564 // RefSeq // Mus musculus mago-nashi homolog B (Drosophila) (Magohb), mRNA. // chr6 // 100 // 100 // 25 // 25 // 0 /// ENSMUST00000032307 // ENSEMBL // Protein mago nashi homolog 1-related gene:ENSMUSG00000030188 // chr6 // 100 // 80 // 20 // 20 // 0 /// BC027505 // GenBank // Mus musculus mago-nashi homolog B (Drosophila), mRNA (cDNA clone MGC:41040 IMAGE:3372083), complete cds. // chr…
10452874	Atp6v1f	3518.16	5685.6	1.61607	0.0162335	NM_025381 // RefSeq // Mus musculus ATPase, H+ transporting, lysosomal V1 subunit F (Atp6v1f), mRNA. // chr17 // 100 // 76 // 20 // 19 // 0 /// ENSMUST00000004396 // ENSEMBL // Vacuolar proton pump subunit F gene:ENSMUSG00000004285 // chr17 // 100 // 76 // 20 // 19 // 0 /// BC016553 // GenBank // Mus musculus ATPase, H+ transporting, lysosomal V1 subunit F, mRNA (cDNA clone MGC:29006 IMAGE:281259…
10432243	Nubp2	843.153	1361.65	1.61495	0.035336	NM_011956 // RefSeq // Mus musculus nucleotide binding protein 2 (Nubp2), mRNA. // chr17 // 96 // 100 // 25 // 26 // 0 /// ENSMUST00000044252 // ENSEMBL // Nucleotide-binding protein 2 gene:ENSMUSG00000039183 // chr17 // 100 // 100 // 26 // 26 // 0 /// BC012635 // GenBank // Mus musculus nucleotide binding protein 2, mRNA (cDNA clone MGC:13715 IMAGE:4038123), complete cds. // chr17 // 96 // 100 /…
10405488	Tmed9	1658.13	2674.86	1.61318	0.0129875	NM_026211 // RefSeq // Mus musculus transmembrane emp24 protein transport domain containing 9 (Tmed9), mRNA. // chr13 // 100 // 100 // 26 // 26 // 0 /// ENSMUST00000109905 // ENSEMBL // 17 days embryo kidney cDNA, RIKEN full-length enriched library, clone:I920072N22 product:Glycoprotein 25L2 homolog gene:ENSMUSG00000058569 // chr13 // 100 // 92 // 24 // 24 // 0 /// BC049282 // GenBank // Mus musc…
10407319	Rpl34	2713.41	4376.66	1.61297	0.00216545	NM_001005859 // RefSeq // Mus musculus ribosomal protein L34 (Rpl34), transcript variant 2, mRNA. // chr13 // 69 // 100 // 18 // 26 // 0 /// BC028517 // GenBank // Mus musculus ribosomal protein L34, mRNA (cDNA clone MGC:41239 IMAGE:1496108), complete cds. // chr13 // 61 // 88 // 14 // 23 // 0 /// ENSMUST00000079085 // ENSEMBL // 60S ribosomal protein L34 gene:ENSMUSG00000062006 // chr13 // 69 //…
10372102	Gm10012	2252.54	3628.24	1.61073	0.0362354	ENSMUST00000078252 // ENSEMBL // cdna:pseudogene chromosome:NCBIM37:10:95871481:95871672:-1 gene:ENSMUSG00000057580 // chr10 // 100 // 100 // 23 // 23 // 0 /// GENSCAN00000045346 // ENSEMBL // cdna:Genscan chromosome:NCBIM37:10:95849705:95873700:-1 // chr10 // 100 // 96 // 22 // 22 // 0
10430289	Socs5	913.643	1467.54	1.60625	0.0496341	NM_019654 // RefSeq // Mus musculus suppressor of cytokine signaling 5 (Socs5), mRNA. // chr17 // 100 // 100 // 25 // 25 // 0 /// ENSMUST00000041369 // ENSEMBL // Suppressor of cytokine signaling 5 gene:ENSMUSG00000037104 // chr17 // 100 // 100 // 25 // 25 // 0 /// BC053015 // GenBank // Mus musculus suppressor of cytokine signaling 5, mRNA (cDNA clone MGC:62212 IMAGE:5702321), complete cds. // c…
10551841	Polr2i	1520.6	2437.02	1.60267	0.0499217	NM_027259 // RefSeq // Mus musculus polymerase (RNA) II (DNA directed) polypeptide I (Polr2i), mRNA. // chr7 // 100 // 100 // 28 // 28 // 0 /// BC062812 // GenBank // Mus musculus polymerase (RNA) II (DNA directed) polypeptide I, mRNA (cDNA clone MGC:73656 IMAGE:3466417), complete cds. // chr7 // 100 // 100 // 28 // 28 // 0 /// ENSMUST00000019882 // ENSEMBL // DNA-directed RNA polymerase II subun…
10370914	Fam108a	1273.93	2039.97	1.60132	0.00431672	BC005632 // GenBank // Mus musculus DNA segment, Chr 10, Brigham & Women's Genetics 1364 expressed, mRNA (cDNA clone MGC:11699 IMAGE:3964094), complete cds. // chr10 // 100 // 92 // 26 // 24 // 0 /// ENSMUST00000003436 // ENSEMBL // Isoform 1 of Abhydrolase domain-containing protein FAM108A gene:ENSMUSG00000003346 // chr10 // 100 // 92 // 26 // 24 // 0 /// AK220316 // GenBank // Mus musculus prem…
10493789	S100a13	1523.26	2430.12	1.59534	0.032422	NM_009113 // RefSeq // Mus musculus S100 calcium binding protein A13 (S100a13), mRNA. // chr3 // 100 // 86 // 25 // 25 // 0 /// ENSMUST00000048138 // ENSEMBL // Protein S100-A13 gene:ENSMUSG00000042312 // chr3 // 100 // 100 // 29 // 29 // 0 /// ENSMUST00000107338 // ENSEMBL // Protein S100-A13 gene:ENSMUSG00000042312 // chr3 // 100 // 86 // 25 // 25 // 0 /// BC005687 // GenBank // Mus musculus S1…
10559687	Isoc2b	826.757	1317	1.59297	0.0242668	NM_026158 // RefSeq // Mus musculus isochorismatase domain containing 2b (Isoc2b), mRNA. // chr7 // 100 // 100 // 25 // 25 // 0 /// ENSMUST00000064547 // ENSEMBL // Isochorismatase domain-containing protein 2B, mitochondrial gene:ENSMUSG00000052605 // chr7 // 100 // 88 // 22 // 22 // 0 /// BC049278 // GenBank // Mus musculus isochorismatase domain containing 2b, mRNA (cDNA clone MGC:54471 IMAGE:4…
10535080	Cox19	1197.09	1902.37	1.58916	0.0283593	NM_197980 // RefSeq // Mus musculus COX19 cytochrome c oxidase assembly homolog (S. cerevisiae) (Cox19), mRNA. // chr5 // 100 // 100 // 25 // 25 // 0 /// ENSMUST00000049630 // ENSEMBL // Cytochrome c oxidase assembly protein COX19 gene:ENSMUSG00000045438 // chr5 // 100 // 100 // 25 // 25 // 0 /// BC031792 // GenBank // Mus musculus COX19 cytochrome c oxidase assembly homolog (S. cerevisiae), mRNA…
10507479	Tmem53	973.89	1544.45	1.58585	0.0111547	NM_026837 // RefSeq // Mus musculus transmembrane protein 53 (Tmem53), mRNA. // chr4 // 100 // 96 // 24 // 24 // 0 /// ENSMUST00000062824 // ENSEMBL // Isoform 1 of Transmembrane protein 53 gene:ENSMUSG00000048772 // chr4 // 100 // 96 // 24 // 24 // 0 /// BC020121 // GenBank // Mus musculus transmembrane protein 53, mRNA (cDNA clone MGC:28235 IMAGE:3991677), complete cds. // chr4 // 92 // 96 // 2…
10379068	Sdf2	1160.16	1838.97	1.5851	0.0121722	NM_009143 // RefSeq // Mus musculus stromal cell derived factor 2 (Sdf2), mRNA. // chr11 // 100 // 100 // 27 // 27 // 0 /// ENSMUST00000002133 // ENSEMBL // Stromal cell-derived factor 2 gene:ENSMUSG00000002064 // chr11 // 100 // 81 // 22 // 22 // 0 /// BC058798 // GenBank // Mus musculus stromal cell derived factor 2, mRNA (cDNA clone MGC:68258 IMAGE:6485217), complete cds. // chr11 // 100 // 10…
10367073	Snrpd2	1689.13	2676.83	1.58474	0.0415227	NM_026943 // RefSeq // Mus musculus small nuclear ribonucleoprotein D2 (Snrpd2), mRNA. // chr10 // 95 // 100 // 36 // 38 // 0 /// ENSMUST00000049294 // ENSEMBL // Small nuclear ribonucleoprotein Sm D2 gene:ENSMUSG00000040824 // chr10 // 95 // 100 // 36 // 38 // 0 /// BC043014 // GenBank // Mus musculus small nuclear ribonucleoprotein D2, mRNA (cDNA clone MGC:57881 IMAGE:5683364), complete cds. //…
10460492	Mrpl11	1702.75	2695.7	1.58314	0.00142605	NM_025553 // RefSeq // Mus musculus mitochondrial ribosomal protein L11 (Mrpl11), nuclear gene encoding mitochondrial protein, mRNA. // chr19 // 100 // 100 // 25 // 25 // 0 /// ENSMUST00000025836 // ENSEMBL // 39S ribosomal protein L11, mitochondrial gene:ENSMUSG00000024902 // chr19 // 100 // 100 // 25 // 25 // 0 /// BC046750 // GenBank // Mus musculus mitochondrial ribosomal protein L11, mRNA (c…
10530819	Hopx	1630.45	2580.84	1.5829	0.020829	NM_175606 // RefSeq // Mus musculus HOP homeobox (Hopx), mRNA. // chr5 // 100 // 76 // 25 // 25 // 0 /// ENSMUST00000081964 // ENSEMBL // Homeodomain-only protein gene:ENSMUSG00000059325 // chr5 // 100 // 76 // 25 // 25 // 0 /// ENSMUST00000113453 // ENSEMBL // Homeodomain-only protein gene:ENSMUSG00000059325 // chr5 // 100 // 73 // 24 // 24 // 0 /// AF492703 // GenBank // Mus musculus odd homeob…
10538808	NA	201.54	318.337	1.57952	0.0398692	GENSCAN00000007163 // ENSEMBL // cdna:Genscan chromosome:NCBIM37:6:65646034:65781365:1 // chr6 // 100 // 63 // 15 // 15 // 0
10449034	BC008155	2157.51	3405.06	1.57823	0.0427735	BC096050 // GenBank // Mus musculus cDNA sequence BC008155, mRNA (cDNA clone MGC:106930 IMAGE:5119802), complete cds. // chr17 // 100 // 96 // 26 // 26 // 0 /// BC008155 // GenBank // Mus musculus cDNA sequence BC008155, mRNA (cDNA clone MGC:6974 IMAGE:3154632), complete cds. // chr17 // 100 // 85 // 23 // 23 // 0 /// ENSMUST00000072735 // ENSEMBL // Protein FAM173A gene:ENSMUSG00000057411 // chr…
10499420	Mapbpip	1896.77	2993.25	1.57808	0.0173375	NM_031248 // RefSeq // Mus musculus mitogen-activated protein binding protein interacting protein (Mapbpip), mRNA. // chr3 // 100 // 93 // 27 // 25 // 0 /// ENSMUST00000029698 // ENSEMBL // Mitogen-activated protein-binding protein-interacting protein gene:ENSMUSG00000028062 // chr3 // 100 // 93 // 27 // 25 // 0 /// BC031816 // GenBank // Mus musculus mitogen-activated protein binding protein int…
10365337	NA	3338.23	5260.88	1.57595	0.00180505	GENSCAN00000026690 // ENSEMBL // cdna:Genscan chromosome:NCBIM37:10:83758612:83771894:1 // chr10 // 100 // 100 // 13 // 13 // 0
10543253	Wnt2	392.22	617.567	1.57454	0.038383	NM_023653 // RefSeq // Mus musculus wingless-related MMTV integration site 2 (Wnt2), mRNA. // chr6 // 100 // 100 // 26 // 26 // 0 /// ENSMUST00000010941 // ENSEMBL // Protein Wnt gene:ENSMUSG00000010797 // chr6 // 100 // 100 // 26 // 26 // 0 /// BC026373 // GenBank // Mus musculus wingless-related MMTV integration site 2, mRNA (cDNA clone MGC:31115 IMAGE:4162686), complete cds. // chr6 // 96 // 1…
10562059	Cox6b1	6727.54	10585.5	1.57346	0.00567911	NM_025628 // RefSeq // Mus musculus cytochrome c oxidase, subunit VIb polypeptide 1 (Cox6b1), mRNA. // chr7 // 100 // 100 // 21 // 21 // 0 /// ENSMUST00000075738 // ENSEMBL // Cytochrome c oxidase subunit VIb isoform 1 gene:ENSMUSG00000036751 // chr7 // 100 // 86 // 18 // 18 // 0 /// BC024343 // GenBank // Mus musculus cytochrome c oxidase, subunit VIb polypeptide 1, mRNA (cDNA clone MGC:35725 IM…
10517517	C1qa	2261.63	3551.32	1.57025	0.0181842	NM_007572 // RefSeq // Mus musculus complement component 1, q subcomponent, alpha polypeptide (C1qa), mRNA. // chr4 // 100 // 100 // 26 // 26 // 0 /// ENSMUST00000046285 // ENSEMBL // complement component 1, q subcomponent, A chain gene:ENSMUSG00000036887 // chr4 // 100 // 96 // 25 // 25 // 0 /// BC002086 // GenBank // Mus musculus complement component 1, q subcomponent, alpha polypeptide, mRNA (…
10521134	Rps29	2978.9	4677.35	1.57016	0.0379897	NM_009093 // RefSeq // Mus musculus ribosomal protein S29 (Rps29), mRNA. // chr5 // 100 // 100 // 31 // 31 // 0 /// L31609 // GenBank // Mus musculus (clone mcori-1ck9) S29 ribosomal protein mRNA, complete cds. // chr5 // 100 // 100 // 31 // 31 // 0 /// ENSMUST00000037023 // ENSEMBL // 40S ribosomal protein S29 gene:ENSMUSG00000034892 // chr5 // 100 // 100 // 31 // 31 // 0 /// XM_001473990 // Ref…
10350816	Rpl35	3689.14	5787.88	1.56889	0.0335081	NM_025592 // RefSeq // Mus musculus ribosomal protein L35 (Rpl35), mRNA. // chr1 // 100 // 100 // 49 // 49 // 0 /// BC094634 // GenBank // Mus musculus ribosomal protein L35, mRNA (cDNA clone MGC:106919 IMAGE:1333082), complete cds. // chr1 // 100 // 100 // 49 // 49 // 0 /// BC125652 // GenBank // Mus musculus ribosomal protein L35, mRNA (cDNA clone MGC:159355 IMAGE:40130167), complete cds. // ch…
10513412	Mup4	211.56	331.393	1.56643	0.00167226	NM_008648 // RefSeq // Mus musculus major urinary protein 4 (Mup4), mRNA. // chr4 // 89 // 100 // 17 // 19 // 0 /// ENSMUST00000075973 // ENSEMBL // Major urinary protein 4 gene:ENSMUSG00000041333 // chr4 // 100 // 100 // 19 // 19 // 0 /// M16358 // GenBank // Mouse major urinary protein IV (MUP IV) mRNA, complete cds. // chr4 // 89 // 100 // 17 // 19 // 0
10482267	Rpl35	3699.33	5794.69	1.56642	0.0337109	NM_025592 // RefSeq // Mus musculus ribosomal protein L35 (Rpl35), mRNA. // chr2 // 100 // 100 // 53 // 53 // 0 /// ENSMUST00000080861 // ENSEMBL // 60S ribosomal protein L35 gene:ENSMUSG00000062997 // chr2 // 100 // 100 // 53 // 53 // 0 /// BC025884 // GenBank // Mus musculus ribosomal protein L35, mRNA (cDNA clone IMAGE:5253556). // chr2 // 100 // 100 // 53 // 53 // 0 /// ENSMUST00000102782 // …
10414990	Trdv2-1	346.797	542.83	1.56527	0.0320036	ENSMUST00000103677 // ENSEMBL // cdna:known chromosome:NCBIM37:14:54565748:54566335:1 gene:ENSMUSG00000076865 // chr14 // 100 // 100 // 14 // 14 // 0
10550601	Snrpd2	1853.48	2898.36	1.56374	0.0362323	NM_026943 // RefSeq // Mus musculus small nuclear ribonucleoprotein D2 (Snrpd2), mRNA. // chr7 // 100 // 100 // 53 // 53 // 0 /// ENSMUST00000049294 // ENSEMBL // Small nuclear ribonucleoprotein Sm D2 gene:ENSMUSG00000040824 // chr7 // 100 // 100 // 53 // 53 // 0 /// BC116858 // GenBank // Mus musculus small nuclear ribonucleoprotein D2, mRNA (cDNA clone MGC:151235 IMAGE:40126177), complete cds. …
10549495	Rps29	3263.92	5096.73	1.56153	0.0433213	NM_009093 // RefSeq // Mus musculus ribosomal protein S29 (Rps29), mRNA. // chr6 // 87 // 100 // 27 // 31 // 0 /// L31609 // GenBank // Mus musculus (clone mcori-1ck9) S29 ribosomal protein mRNA, complete cds. // chr6 // 87 // 100 // 27 // 31 // 0 /// ENSMUST00000037023 // ENSEMBL // 40S ribosomal protein S29 gene:ENSMUSG00000034892 // chr6 // 87 // 100 // 27 // 31 // 0 /// XM_884551 // RefSeq //…
10551347	Blvrb	3441.41	5373.44	1.56141	0.00757228	NM_144923 // RefSeq // Mus musculus biliverdin reductase B (flavin reductase (NADPH)) (Blvrb), mRNA. // chr7 // 100 // 100 // 28 // 28 // 0 /// ENSMUST00000037399 // ENSEMBL // Flavin reductase gene:ENSMUSG00000040466 // chr7 // 100 // 96 // 27 // 27 // 0 /// BC006617 // GenBank // Mus musculus biliverdin reductase B (flavin reductase (NADPH)), mRNA (cDNA clone MGC:11726 IMAGE:3967600), complete …
10540542	Record removed	870.89	1356.24	1.55731	0.0467927	XM_884551 // RefSeq // PREDICTED: Mus musculus predicted gene, EG620161 (EG620161), mRNA. // chr6 // 100 // 100 // 16 // 16 // 0 /// ENSMUST00000105078 // ENSEMBL // cdna:pseudogene chromosome:NCBIM37:6:112926185:112926460:1 gene:ENSMUSG00000078281 // chr6 // 100 // 100 // 16 // 16 // 0 /// GENSCAN00000027216 // ENSEMBL // cdna:Genscan chromosome:NCBIM37:6:112926207:112926377:1 // chr6 // 100 // …
10401309	1810020G14	1596.87	2485.25	1.55633	0.0271819	BC005675 // GenBank // Mus musculus RIKEN cDNA 1810020G14 gene, mRNA (cDNA clone MGC:11762 IMAGE:3153356), complete cds. // chr12 // 100 // 65 // 20 // 20 // 0 /// AY178580 // GenBank // Mus musculus activin receptor-interacting protein 2a mRNA, complete cds. // chr12 // 100 // 48 // 15 // 15 // 0 /// AF414433 // GenBank // Mus musculus activin receptor interacting protein 2 (Arip2) mRNA, complet…
10526654	Record removed	649.74	1010.96	1.55594	0.0108864	XR_001865 // RefSeq // PREDICTED: Mus musculus predicted gene, EG640050 (EG640050), misc RNA. // chr5 // 100 // 100 // 14 // 14 // 0 /// GENSCAN00000030537 // ENSEMBL // cdna:Genscan chromosome:NCBIM37:5:138042743:138043063:1 // chr5 // 100 // 43 // 6 // 6 // 0
10526792	0910001L09Rik	1885.67	2933.04	1.55543	0.00202697	NM_001081108 // RefSeq // Mus musculus RIKEN cDNA 0910001L09 gene (0910001L09Rik), mRNA. // chr5 // 100 // 100 // 25 // 25 // 0 /// ENSMUST00000062067 // ENSEMBL // UPF0539 protein C7orf59 homolog gene:ENSMUSG00000050552 // chr5 // 100 // 100 // 25 // 25 // 0 /// BC056178 // GenBank // Mus musculus RIKEN cDNA 0910001L09 gene, mRNA (cDNA clone IMAGE:5683426). // chr5 // 100 // 84 // 21 // 21 // 0
10525397	Arpc3	2258.97	3509.4	1.55354	0.00168172	NM_019824 // RefSeq // Mus musculus actin related protein 2/3 complex, subunit 3 (Arpc3), mRNA. // chr5 // 88 // 100 // 23 // 26 // 0 /// ENSMUST00000102525 // ENSEMBL // Actin-related protein 2/3 complex subunit 3 gene:ENSMUSG00000029465 // chr5 // 100 // 100 // 26 // 26 // 0 /// BC013618 // GenBank // Mus musculus actin related protein 2/3 complex, subunit 3, mRNA (cDNA clone MGC:18996 IMAGE:40…
10408204	Hist1h2ae	288.557	447.263	1.55	0.000364838	NM_178187 // RefSeq // Mus musculus histone cluster 1, H2ae (Hist1h2ae), mRNA. // chr13 // 100 // 100 // 17 // 17 // 0 /// BC058544 // GenBank // Mus musculus histone cluster 1, H2ae, mRNA (cDNA clone MGC:69663 IMAGE:5711765), complete cds. // chr13 // 100 // 35 // 6 // 6 // 0 /// ENSMUST00000102969 // ENSEMBL // Histone H2A type 1 gene:ENSMUSG00000069272 // chr13 // 100 // 24 // 4 // 4 // 0
10446207	Clpp	2135.62	3301.51	1.54593	0.00379398	NM_017393 // RefSeq // Mus musculus caseinolytic peptidase, ATP-dependent, proteolytic subunit homolog (E. coli) (Clpp), mRNA. // chr17 // 100 // 96 // 26 // 25 // 0 /// ENSMUST00000002735 // ENSEMBL // Putative ATP-dependent Clp protease proteolytic subunit, mitochondrial gene:ENSMUSG00000002660 // chr17 // 100 // 100 // 26 // 26 // 0 /// BC001998 // GenBank // Mus musculus caseinolytic peptidas…
10497752	CRHSP-24	2078.88	3212.99	1.54554	0.0363216	AF414101 // GenBank // Mus musculus calcineurin substrate CRHSP-24 mRNA, complete cds. // chr3 // 73 // 100 // 8 // 11 // 0 /// ENSMUST00000008537 // ENSEMBL // Calcium-regulated heat stable protein 1 gene:ENSMUSG00000008393 // chr3 // 73 // 100 // 8 // 11 // 0 /// AK203087 // GenBank HTC // Mus musculus cDNA, clone:Y1G0143L18, strand:plus, reference:ENSEMBL:Mouse-Transcript-ENST:ENSMUST000000085…
10460468	Ctsf	1367.25	2112.04	1.54473	0.0260394	NM_019861 // RefSeq // Mus musculus cathepsin F (Ctsf), mRNA. // chr19 // 100 // 94 // 29 // 29 // 0 /// ENSMUST00000115980 // ENSEMBL // Cathepsin F gene:ENSMUSG00000079865 // chr19 // 100 // 94 // 29 // 29 // 0 /// ENSMUST00000116569 // ENSEMBL // Cathepsin F gene:ENSMUSG00000080270 // chr19 // 100 // 94 // 29 // 29 // 0 /// AF136280 // GenBank // Mus musculus cathepsin F precursor (CTSF) mRNA,…
10405234	Snrpd2	1053.87	1625.99	1.54287	0.03258	ENSMUST00000049294 // ENSEMBL // Small nuclear ribonucleoprotein Sm D2 gene:ENSMUSG00000040824 // chr13 // 84 // 100 // 21 // 25 // 0 /// BC116858 // GenBank // Mus musculus small nuclear ribonucleoprotein D2, mRNA (cDNA clone MGC:151235 IMAGE:40126177), complete cds. // chr13 // 84 // 100 // 21 // 25 // 0
10521979	EG625870	192.123	296.313	1.54231	0.00516989	XM_890429 // RefSeq // PREDICTED: Mus musculus predicted gene, EG625870 (EG625870), mRNA. // chr5 // 100 // 100 // 24 // 24 // 0 /// GENSCAN00000028469 // ENSEMBL // cdna:Genscan chromosome:NCBIM37:5:59444838:59485881:1 // chr5 // 100 // 42 // 10 // 10 // 0
10477808	2010100O12Rik	2849.74	4389.61	1.54036	0.0163679	NM_025946 // RefSeq // Mus musculus RIKEN cDNA 2010100O12 gene (2010100O12Rik), mRNA. // chr2 // 100 // 100 // 20 // 20 // 0 /// ENSMUST00000109597 // ENSEMBL // Protein MGR2 homolog gene:ENSMUSG00000067847 // chr2 // 100 // 100 // 20 // 20 // 0 /// ENSMUST00000088610 // ENSEMBL // Protein MGR2 homolog gene:ENSMUSG00000067847 // chr2 // 100 // 85 // 17 // 17 // 0 /// ENSMUST00000109598 // ENSEMBL…
10424695	Tagap	1800.89	2773.22	1.53992	0.0109499	NM_145968 // RefSeq // Mus musculus T-cell activation Rho GTPase-activating protein (Tagap), mRNA. // chr17 // 100 // 100 // 23 // 23 // 0 /// BC030886 // GenBank // Mus musculus T-cell activation Rho GTPase-activating protein, mRNA (cDNA clone MGC:31468 IMAGE:4483459), complete cds. // chr17 // 100 // 100 // 23 // 23 // 0 /// BC039780 // GenBank // Mus musculus T-cell activation Rho GTPase-activ…
10391424	Record removed	318.777	490.49	1.53866	0.0462759	XM_918258 // RefSeq // PREDICTED: Mus musculus similar to ribosomal protein L37a (LOC640991), mRNA. // chr11 // 100 // 71 // 17 // 17 // 0 /// GENSCAN00000007538 // ENSEMBL // cdna:Genscan chromosome:NCBIM37:11:101214623:101214829:-1 // chr11 // 100 // 71 // 17 // 17 // 0 /// ENSMUST00000102272 // ENSEMBL // ncrna:miRNA chromosome:NCBIM37:11:101214656:101214751:-1 gene:ENSMUSG00000076227 // chr11…
10502949	Gm24494	544.897	838.383	1.53861	0.028728	ENSMUST00000083804 // ENSEMBL // ncrna:snoRNA chromosome:NCBIM37:3:153574574:153574654:-1 gene:ENSMUSG00000065738 // chr3 // 100 // 100 // 25 // 25 // 0
10480579	Mrpl41	1025.58	1574.69	1.53542	0.0319118	NM_001031808 // RefSeq // Mus musculus mitochondrial ribosomal protein L41 (Mrpl41), nuclear gene encoding mitochondrial protein, mRNA. // chr2 // 100 // 100 // 24 // 24 // 0 /// NM_026044 // RefSeq // Mus musculus WD40 repeat domain 85 (Wdr85), mRNA. // chr2 // 100 // 25 // 6 // 6 // 0 /// ENSMUST00000045604 // ENSEMBL // 39S ribosomal protein L41, mitochondrial gene:ENSMUSG00000036850 // chr2 /…
10538848	Record removed	848.16	1300.42	1.53322	0.0250875	XR_032708 // RefSeq // PREDICTED: Mus musculus similar to protein (peptidyl-prolyl cis/trans isomerase) NIMA-interacting, 4 (parvulin) (LOC100046706), misc RNA. // chr6 // 100 // 100 // 23 // 23 // 0 /// GENSCAN00000046904 // ENSEMBL // cdna:Genscan chromosome:NCBIM37:6:66937593:66967583:1 // chr6 // 100 // 48 // 11 // 11 // 0
10375880	Nola2	3562.94	5461.89	1.53297	0.0389371	NM_026631 // RefSeq // Mus musculus nucleolar protein family A, member 2 (Nola2), mRNA. // chr11 // 100 // 100 // 27 // 27 // 0 /// ENSMUST00000001083 // ENSEMBL // H/ACA ribonucleoprotein complex subunit 2 gene:ENSMUSG00000001056 // chr11 // 100 // 85 // 23 // 23 // 0 /// BC024944 // GenBank // Mus musculus nucleolar protein family A, member 2, mRNA (cDNA clone MGC:19419 IMAGE:3486985), complete…
10557450	Bola2	1532.44	2346.84	1.53144	0.0115002	NM_175103 // RefSeq // Mus musculus bolA-like 2 (E. coli) (Bola2), mRNA. // chr7 // 100 // 79 // 26 // 26 // 0 /// ENSMUST00000052145 // ENSEMBL // Isoform 1 of BolA-like protein 2 gene:ENSMUSG00000047721 // chr7 // 100 // 79 // 26 // 26 // 0 /// BC061197 // GenBank // Mus musculus bolA-like 2 (E. coli), mRNA (cDNA clone MGC:74338 IMAGE:6707992), complete cds. // chr7 // 100 // 100 // 33 // 33 //…
10383887	1110020P15Rik	2966.88	4542.56	1.53109	0.0252522	NM_197979 // RefSeq // Mus musculus RIKEN cDNA 1110020P15 gene (1110020P15Rik), mRNA. // chr11 // 100 // 73 // 24 // 24 // 0 /// ENSMUST00000058407 // ENSEMBL // Cytochrome b-c1 complex subunit 9 gene:ENSMUSG00000059534 // chr11 // 100 // 73 // 24 // 24 // 0 /// BC087874 // GenBank // Mus musculus RIKEN cDNA 1110020P15 gene, mRNA (cDNA clone MGC:107134 IMAGE:6545811), complete cds. // chr11 // 10…
10553840	Atp5l	3311.16	5059.49	1.52801	0.00251243	NM_013795 // RefSeq // Mus musculus ATP synthase, H+ transporting, mitochondrial F0 complex, subunit g (Atp5l), nuclear gene encoding mitochondrial protein, mRNA. // chr7 // 88 // 100 // 30 // 34 // 0 /// NM_001111335 // RefSeq // Mus musculus predicted gene, OTTMUSG00000002778 (OTTMUSG00000002778), nuclear gene encoding mitochondrial protein, mRNA. // chr7 // 74 // 100 // 25 // 34 // 0 /// BC094…
10397891	D230037D09	511.55	781.47	1.52765	0.0316598	BC096606 // GenBank // Mus musculus RIKEN cDNA D230037D09 gene, mRNA (cDNA clone MGC:106188 IMAGE:5366962), complete cds. // chr12 // 100 // 80 // 20 // 20 // 0 /// NM_177140 // RefSeq // Mus musculus RIKEN cDNA D230037D09 gene (D230037D09Rik), mRNA. // chr12 // 100 // 100 // 25 // 25 // 0 /// ENSMUST00000057416 // ENSEMBL // Transmembrane protein C14orf109 homolog gene:ENSMUSG00000046675 // chr1…
10424340	Runx1	5384.73	8212.06	1.52506	0.0218649	NM_001111023 // RefSeq // Mus musculus runt related transcription factor 1 (Runx1), transcript variant 3, mRNA. // chr16 // 100 // 86 // 36 // 36 // 0 /// NM_009821 // RefSeq // Mus musculus runt related transcription factor 1 (Runx1), transcript variant 4, mRNA. // chr16 // 100 // 81 // 34 // 34 // 0 /// NM_001111021 // RefSeq // Mus musculus runt related transcription factor 1 (Runx1), transcri…
10495820	Fabp2	1795.43	2738.15	1.52506	0.0138522	NM_007980 // RefSeq // Mus musculus fatty acid binding protein 2, intestinal (Fabp2), mRNA. // chr3 // 100 // 100 // 25 // 25 // 0 /// ENSMUST00000023820 // ENSEMBL // Fatty acid-binding protein, intestinal gene:ENSMUSG00000023057 // chr3 // 100 // 100 // 25 // 25 // 0 /// BC013457 // GenBank // Mus musculus fatty acid binding protein 2, intestinal, mRNA (cDNA clone MGC:18570 IMAGE:4218050), comp…
10425016	2210404J11Rik	932.103	1419.55	1.52295	0.047478	NM_001039552 // RefSeq // Mus musculus RIKEN cDNA 2210404J11 gene (2210404J11Rik), transcript variant 1, mRNA. // chr17 // 100 // 81 // 47 // 47 // 0 /// NM_001123370 // RefSeq // Mus musculus RIKEN cDNA 9030025P20 gene (9030025P20Rik), mRNA. // chr17 // 89 // 81 // 42 // 47 // 0 /// NM_001034891 // RefSeq // Mus musculus RIKEN cDNA 2210404J11 gene (2210404J11Rik), transcript variant 2, mRNA. // …
10398085	Glrx5	4508.08	6861.69	1.52209	0.0102744	NM_028419 // RefSeq // Mus musculus glutaredoxin 5 homolog (S. cerevisiae) (Glrx5), mRNA. // chr12 // 100 // 85 // 28 // 28 // 0 /// ENSMUST00000021522 // ENSEMBL // Glutaredoxin-related protein 5 gene:ENSMUSG00000021102 // chr12 // 100 // 73 // 24 // 24 // 0 /// BC058371 // GenBank // Mus musculus glutaredoxin 5 homolog (S. cerevisiae), mRNA (cDNA clone MGC:66779 IMAGE:6819353), complete cds. //…
10425078	D130050H01	2197	3340.57	1.52051	0.00119997	AK164331 // GenBank HTC // Mus musculus 12 days embryo spinal ganglion cDNA, RIKEN full-length enriched library, clone:D130050H01 product:similar to kruppel-related zinc finger protein F80-L [Mus musculus], full insert sequence. // chr17 // 100 // 100 // 10 // 10 // 0 /// XM_001471564 // RefSeq // PREDICTED: Mus musculus predicted gene, EG626854 (EG626854), mRNA. // chr17 // 100 // 100 // 10 // 1…
10449315	2900010M23	593.523	901.607	1.51908	0.0219872	BC030629 // GenBank // Mus musculus RIKEN cDNA 2900010M23 gene, mRNA (cDNA clone MGC:41028 IMAGE:1054665), complete cds. // chr17 // 88 // 100 // 21 // 24 // 0 /// ENSMUST00000025045 // ENSEMBL // Uncharacterized protein C6orf125 homolog gene:ENSMUSG00000024208 // chr17 // 100 // 100 // 24 // 24 // 0
10456723	BC031181	2626.33	3988.35	1.5186	0.0133539	BC016084 // GenBank // Mus musculus cDNA sequence BC031181, mRNA (cDNA clone MGC:27590 IMAGE:4501468), complete cds. // chr18 // 100 // 100 // 26 // 26 // 0 /// ENSMUST00000040284 // ENSEMBL // Uncharacterized protein C18orf32 homolog gene:ENSMUSG00000036299 // chr18 // 100 // 100 // 26 // 26 // 0
10508444	Zbtb8os	2880.74	4373.41	1.51816	0.00622062	NM_025970 // RefSeq // Mus musculus zinc finger and BTB domain containing 8 opposite strand (Zbtb8os), mRNA. // chr4 // 100 // 100 // 25 // 25 // 0 /// ENSMUST00000106047 // ENSEMBL // Zinc finger and BTB domain containing 8 opposite strand gene:ENSMUSG00000057572 // chr4 // 100 // 100 // 25 // 25 // 0 /// BC094629 // GenBank // Mus musculus zinc finger and BTB domain containing 8 opposite strand…
10552284	Pin4	2116.03	3206.1	1.51515	0.0454184	NM_027181 // RefSeq // Mus musculus protein (peptidyl-prolyl cis/trans isomerase) NIMA-interacting, 4 (parvulin) (Pin4), mRNA. // chr7 // 98 // 100 // 50 // 51 // 0 /// BC119355 // GenBank // Mus musculus protein (peptidyl-prolyl cis/trans isomerase) NIMA-interacting, 4 (parvulin), mRNA (cDNA clone MGC:155671 IMAGE:8734104), complete cds. // chr7 // 98 // 100 // 50 // 51 // 0 /// ENSMUST000000731…
10465045	Drap1	2062.95	3124.33	1.5145	0.00953127	NM_024176 // RefSeq // Mus musculus Dr1 associated protein 1 (negative cofactor 2 alpha) (Drap1), mRNA. // chr19 // 100 // 100 // 30 // 30 // 0 /// BC002090 // GenBank // Mus musculus Dr1 associated protein 1 (negative cofactor 2 alpha), mRNA (cDNA clone MGC:6341 IMAGE:3488139), complete cds. // chr19 // 100 // 100 // 30 // 30 // 0 /// ENSMUST00000113674 // ENSEMBL // 23 kDa protein gene:ENSMUSG0…
10516211	Ndufs5	3187	4819.13	1.51212	0.00437316	NM_001030274 // RefSeq // Mus musculus NADH dehydrogenase (ubiquinone) Fe-S protein 5 (Ndufs5), mRNA. // chr4 // 100 // 100 // 11 // 11 // 0 /// ENSMUST00000106206 // ENSEMBL // NADH dehydrogenase [ubiquinone] iron-sulfur protein 5 gene:ENSMUSG00000028648 // chr4 // 100 // 100 // 11 // 11 // 0 /// ENSMUST00000106207 // ENSEMBL // NADH dehydrogenase [ubiquinone] iron-sulfur protein 5 gene:ENSMUSG0…
10383999	Mrps24	1573.4	2378.67	1.5118	0.0189298	NM_026080 // RefSeq // Mus musculus mitochondrial ribosomal protein S24 (Mrps24), nuclear gene encoding mitochondrial protein, mRNA. // chr11 // 100 // 100 // 25 // 25 // 0 /// ENSMUST00000020770 // ENSEMBL // 28S ribosomal protein S24, mitochondrial gene:ENSMUSG00000020477 // chr11 // 100 // 84 // 21 // 21 // 0 /// BC029262 // GenBank // Mus musculus mitochondrial ribosomal protein S24, mRNA (cD…
10364375	Mrps24	1619.65	2447.58	1.51118	0.0201244	NM_007793 // RefSeq // Mus musculus cystatin B (Cstb), mRNA. // chr10 // 100 // 100 // 26 // 26 // 0 /// ENSMUST00000005185 // ENSEMBL // Cystatin-B gene:ENSMUSG00000005054 // chr10 // 100 // 100 // 26 // 26 // 0 /// BC056170 // GenBank // Mus musculus cystatin B, mRNA (cDNA clone MGC:67062 IMAGE:5713930), complete cds. // chr10 // 100 // 100 // 26 // 26 // 0
10377605	1810027O10	1452.8	2193.51	1.50984	0.00119703	BC117077 // GenBank // Mus musculus RIKEN cDNA 1810027O10 gene, mRNA (cDNA clone MGC:151454 IMAGE:40126396), complete cds. // chr11 // 100 // 93 // 25 // 25 // 0 /// BC048542 // GenBank // Mus musculus RIKEN cDNA 1810027O10 gene, mRNA (cDNA clone IMAGE:6542005). // chr11 // 100 // 100 // 27 // 27 // 0 /// ENSMUST00000094065 // ENSEMBL // UPF0451 protein C17orf61 homolog gene:ENSMUSG00000070394 //…
10354739	Atp5l	3377.68	5094.37	1.50825	0.00364698	NM_013795 // RefSeq // Mus musculus ATP synthase, H+ transporting, mitochondrial F0 complex, subunit g (Atp5l), nuclear gene encoding mitochondrial protein, mRNA. // chr1 // 79 // 100 // 30 // 38 // 0 /// NM_001111335 // RefSeq // Mus musculus predicted gene, OTTMUSG00000002778 (OTTMUSG00000002778), nuclear gene encoding mitochondrial protein, mRNA. // chr1 // 55 // 100 // 21 // 38 // 0 /// BC094…
10528662	Atp5l	3378.58	5090.76	1.50677	0.00547448	NM_013795 // RefSeq // Mus musculus ATP synthase, H+ transporting, mitochondrial F0 complex, subunit g (Atp5l), nuclear gene encoding mitochondrial protein, mRNA. // chr5 // 100 // 100 // 56 // 56 // 0 /// NM_001111335 // RefSeq // Mus musculus predicted gene, OTTMUSG00000002778 (OTTMUSG00000002778), nuclear gene encoding mitochondrial protein, mRNA. // chr5 // 79 // 100 // 44 // 56 // 0 /// BC09…
10515416	Rps8	6040.93	9092.56	1.50516	0.00226128	NM_009098 // RefSeq // Mus musculus ribosomal protein S8 (Rps8), mRNA. // chr4 // 100 // 100 // 39 // 39 // 0 /// BC081465 // GenBank // Mus musculus ribosomal protein S8, mRNA (cDNA clone MGC:102172 IMAGE:6823252), complete cds. // chr4 // 100 // 95 // 37 // 37 // 0 /// ENSMUST00000061609 // ENSEMBL // Ribosomal protein S8 gene:ENSMUSG00000047675 // chr4 // 100 // 100 // 39 // 39 // 0 /// ENSMUS…
10498595	Snrpd2	1624.75	2444.55	1.50457	0.0187796	ENSMUST00000049294 // ENSEMBL // Small nuclear ribonucleoprotein Sm D2 gene:ENSMUSG00000040824 // chr3 // 100 // 100 // 25 // 25 // 0 /// BC116858 // GenBank // Mus musculus small nuclear ribonucleoprotein D2, mRNA (cDNA clone MGC:151235 IMAGE:40126177), complete cds. // chr3 // 100 // 100 // 25 // 25 // 0
10373594	Bloc1s1	3073.38	4619.92	1.5032	0.0177717	NM_015740 // RefSeq // Mus musculus biogenesis of lysosome-related organelles complex-1, subunit 1 (Bloc1s1), mRNA. // chr10 // 100 // 100 // 20 // 20 // 0 /// ENSMUST00000026405 // ENSEMBL // Biogenesis of lysosome-related organelles complex 1 subunit 1 gene:ENSMUSG00000025349 // chr10 // 100 // 100 // 20 // 20 // 0 /// BC034662 // GenBank // Mus musculus biogenesis of lysosome-related organelle…
10351509	Fcgr4	695.633	1045.51	1.50297	0.0302305	NM_144559 // RefSeq // Mus musculus Fc receptor, IgG, low affinity IV (Fcgr4), mRNA. // chr1 // 96 // 92 // 23 // 24 // 0 /// ENSMUST00000078825 // ENSEMBL // NOD-derived CD11c +ve dendritic cells cDNA, RIKEN full-length enriched library, clone:F630209L21 product:Fc receptor-like 3, full insert sequence gene:ENSMUSG00000059089 // chr1 // 100 // 96 // 25 // 25 // 0 /// AF499613 // GenBank // Mus m…
10461214	0610006I08	3421.95	5141.08	1.50238	0.00581874	BC066781 // GenBank // Mus musculus RIKEN cDNA 0610006I08 gene, mRNA (cDNA clone MGC:74193 IMAGE:30380072), complete cds. // chr19 // 100 // 100 // 10 // 10 // 0 /// ENSMUST00000010248 // ENSEMBL // Transmembrane protein MGC3196 homolog gene:ENSMUSG00000075043 // chr19 // 100 // 100 // 10 // 10 // 0
10371107	Mrpl54	1083.77	1627.58	1.50178	0.0095137	NM_025317 // RefSeq // Mus musculus mitochondrial ribosomal protein L54 (Mrpl54), nuclear gene encoding mitochondrial protein, mRNA. // chr10 // 100 // 100 // 26 // 26 // 0 /// ENSMUST00000046114 // ENSEMBL // 39S ribosomal protein L54, mitochondrial gene:ENSMUSG00000034932 // chr10 // 100 // 100 // 26 // 26 // 0 /// BC056985 // GenBank // Mus musculus mitochondrial ribosomal protein L54, mRNA (c…
10462818	Hhex	4067.79	6103.53	1.50046	0.0130597	NM_008245 // RefSeq // Mus musculus hematopoietically expressed homeobox (Hhex), mRNA. // chr19 // 100 // 100 // 21 // 21 // 0 /// ENSMUST00000025944 // ENSEMBL // Hematopoietically-expressed homeobox protein Hhex gene:ENSMUSG00000024986 // chr19 // 100 // 100 // 21 // 21 // 0 /// BC057986 // GenBank // Mus musculus hematopoietically expressed homeobox, mRNA (cDNA clone MGC:68214 IMAGE:5124938), …

## Sheet: ZT16 WT>KO
Table S2. List of genes that have difference in their mRNA abundance between WT and Noc KO
ZT16
Gene Expression
Fold Change>1.5
pvalue<0.05
total expression>200
Probe Set	Gene Symbol	WT (AVG)	KO (AVG)	Fold change	p value	Annotation
10491915	Ccrn4l	3257.73	2021.38	0.620488	0.00352066	NM_009834 // RefSeq // Mus musculus CCR4 carbon catabolite repression 4-like (S. cerevisiae) (Ccrn4l), mRNA. // chr3 // 100 // 100 // 26 // 26 // 0 /// AF183960 // GenBank // Mus musculus strain BALB/c carbon catabolite repression 4 protein homolog (Ccr4) mRNA, complete cds. // chr3 // 100 // 96 // 26 // 25 // 0 /// ENSMUST00000023849 // ENSEMBL // Isoform 1 of Nocturnin gene:ENSMUSG00000023087 /…
10439321	Slc15a2	349.617	178.417	0.510321	0.0378205	NM_021301 // RefSeq // Mus musculus solute carrier family 15 (H+/peptide transporter), member 2 (Slc15a2), mRNA. // chr16 // 96 // 94 // 43 // 45 // 0 /// ENSMUST00000023616 // ENSEMBL // Proton-dependent high affinity oligopeptide transporter PepT2 gene:ENSMUSG00000022899 // chr16 // 100 // 96 // 46 // 46 // 0 /// AF111811 // GenBank // Mus musculus proton-dependent high affinity oligopeptide tr…
10498038	Elf2	2176.14	940.867	0.432356	0.00139398	NM_023502 // RefSeq // Mus musculus E74-like factor 2 (Elf2), mRNA. // chr3 // 100 // 78 // 28 // 28 // 0 /// ENSMUST00000091144 // ENSEMBL // Isoform 4 of ETS-related transcription factor Elf-2 gene:ENSMUSG00000037174 // chr3 // 100 // 89 // 32 // 32 // 0 /// BC051937 // GenBank // Mus musculus E74-like factor 2, mRNA (cDNA clone IMAGE:5716209), complete cds. // chr3 // 100 // 83 // 30 // 30 // …

## Sheet: ZT16 KO>WT
Table S2. List of genes that have difference in their mRNA abundance between WT and Noc KO
ZT16
Gene Expression
Fold Change>1.5
pvalue<0.05
total expression>200
Probe Set	Gene Symbol	WT (AVG)	KO (AVG)	Fold change	p value	Annotation
10491920	4930577N17	380.413	1456.75	3.82938	0.0248069	AK016297 // GenBank HTC // Mus musculus adult male testis cDNA, RIKEN full-length enriched library, clone:4930577N17 product:inferred: RIKEN cDNA 4930577N17 gene, full insert sequence. // chr3 // 100 // 100 // 25 // 25 // 0 /// AK086057 // GenBank HTC // Mus musculus 15 days embryo head cDNA, RIKEN full-length enriched library, clone:D930001I15 product:hypothetical protein, full insert sequence. …
10490559	Chrna4	1114.38	3082.48	2.76609	0.0029671	NM_015730 // RefSeq // Mus musculus cholinergic receptor, nicotinic, alpha polypeptide 4 (Chrna4), mRNA. // chr2 // 100 // 100 // 26 // 26 // 0 /// ENSMUST00000067120 // ENSEMBL // Neuronal acetylcholine receptor subunit alpha-4 gene:ENSMUSG00000027577 // chr2 // 100 // 100 // 26 // 26 // 0 /// BC053013 // GenBank // Mus musculus cholinergic receptor, nicotinic, alpha polypeptide 4, mRNA (cDNA cl…
10389134	Slfn9	292.257	736.983	2.5217	0.00976491	NM_172796 // RefSeq // Mus musculus schlafen 9 (Slfn9), mRNA. // chr11 // 100 // 88 // 22 // 22 // 0 /// ENSMUST00000038211 // ENSEMBL // schlafen 9 gene:ENSMUSG00000069793 // chr11 // 100 // 88 // 22 // 22 // 0 /// ENSMUST00000092840 // ENSEMBL // schlafen 9 gene:ENSMUSG00000069793 // chr11 // 100 // 88 // 22 // 22 // 0 /// AY261800 // GenBank // Mus musculus strain C57BL/6 schlafen 9 (Slfn9) mR…
10408280	Lrrc16a	1239.2	2084.64	1.68224	0.0303543	NM_026825 // RefSeq // Mus musculus leucine rich repeat containing 16A (Lrrc16a), mRNA. // chr13 // 100 // 95 // 38 // 38 // 0 /// ENSMUST00000072889 // ENSEMBL // Isoform 1 of Leucine-rich repeat-containing protein 16A gene:ENSMUSG00000021338 // chr13 // 100 // 95 // 38 // 38 // 0 /// ENSMUST00000110402 // ENSEMBL // Isoform 1 of Leucine-rich repeat-containing protein 16A gene:ENSMUSG00000021338…
10481627	Lcn2	927.853	1481.3	1.59648	0.0381239	NM_008491 // RefSeq // Mus musculus lipocalin 2 (Lcn2), mRNA. // chr2 // 100 // 100 // 27 // 27 // 0 /// ENSMUST00000050785 // ENSEMBL // Neutrophil gelatinase-associated lipocalin gene:ENSMUSG00000026822 // chr2 // 100 // 100 // 27 // 27 // 0 /// BC132069 // GenBank // Mus musculus lipocalin 2, mRNA (cDNA clone MGC:163700 IMAGE:40130346), complete cds. // chr2 // 100 // 96 // 26 // 26 // 0 /// E…
10531261	Rassf6	1153.64	1735.76	1.5046	0.0325833	NM_028478 // RefSeq // Mus musculus Ras association (RalGDS/AF-6) domain family member 6 (Rassf6), mRNA. // chr5 // 100 // 94 // 33 // 33 // 0 /// ENSMUST00000031317 // ENSEMBL // Isoform 2 of Ras association domain-containing protein 6 gene:ENSMUSG00000029370 // chr5 // 100 // 94 // 33 // 33 // 0 /// BC039934 // GenBank // Mus musculus Ras association (RalGDS/AF-6) domain family member 6, mRNA (…
