# Supplementary material for: Changes in poly(A) tail length dynamics from the loss of the circadian deadenylase Nocturnin
Source: Sci Rep. 2015 Nov 20;5:17059. doi: 10.1038/srep17059 (PMC4653638; doi:10.1038/srep17059)
Supplement: Supplementary Table S3 [file srep17059-s4.xls]

## Sheet: ZT4 KO>WT
Table S3. Functional annotation clustering of genes whose poly(A) status was different between WT and Noc KO using DAVID
ZT4: L/S ratio (poly(A) length) WT<KO
Annotation Cluster 1	Enrichment Score: 9.808736767342017 (P value = 1.55E-10)
Category	Term	Gene Counts	PValue	FDR	Genes
GOTERM_MF_FAT	GO:0003735~structural constituent of ribosome	17	7.26723e-16	9.54792e-13	XR_030603, Rps12, Rpl14, Rps29, Rps12, Rps21, XR_032067 , Rps29, Gm4832, Rps15a, Mrps10, Mrps24, Khsrp, Rps21, Rps15, Rps17, Rpl35, Rpl35, Rps29, RpsA, Gm16519, Rps19-ps3, XR_033941, XR_004671 , Rps20, XR_033859, Lims2, Rps12, Rpl35, Rps29
SP_PIR_KEYWORDS	ribosomal protein	18	8.96023e-16	1.05471e-12	XR_030603, Rps12, Mrps28, Rps29, Rpl14, Rps12, Rps21, XR_032067 , Rps29, Gm4832, Rps15a, Mrps10, Mrps24, Khsrp, Rps21, Rps15, Rps17, Rpl35, Rpl35, Rps29, RpsA, Gm16519, Rps19-ps3, XR_033941, XR_004671 , Rps20, XR_033859, Lims2, Rps12, Rpl35, Rps29
KEGG_PATHWAY	mmu03010:Ribosome	15	5.06942e-15	4.69624e-12	XR_030603, Rps12, Rpl14, Rps29, Rps12, Rps21, XR_032067 , Rps29, Gm4832, Rps15a, Khsrp, Rps21, Rps15, Rps17, Rpl35, Rpl35, Rps29, RpsA, Gm16519, Rps19-ps3, XR_033941, XR_004671 , Rps20, XR_033859, Lims2, Rps12, Rpl35, Rps29
GOTERM_CC_FAT	GO:0005840~ribosome	18	9.16411e-15	1.06248e-11	XR_030603, Rps12, Mrps28, Rps29, Rpl14, Rps12, Rps21, XR_032067 , Rps29, Gm4832, Rps15a, Mrps10, Mrps24, Khsrp, Rps21, Rps15, Rps17, Rpl35, Rpl35, Rps29, RpsA, Gm16519, Rps19-ps3, XR_033941, XR_004671 , Rps20, XR_033859, Lims2, Rps12, Rpl35, Rps29
SP_PIR_KEYWORDS	ribonucleoprotein	19	5.97463e-14	7.09988e-11	XR_030603, Snrpd2, Rps12, Mrps28, Rps29, Rpl14, Rps12, Rps21, Snrpd2, XR_032067 , Rps29, Gm4832, Rps15a, Snrpd2, Mrps10, Mrps24, Khsrp, Rps21, Rps15, Rps17, Rpl35, Rpl35, Rps29, RpsA, Gm16519, Rps19-ps3, XR_033941, XR_004671 , Rps20, Snrpd2, XR_033859, Lims2, Rps12, Rpl35, Rps29
GOTERM_BP_FAT	GO:0006412~translation	19	8.46225e-13	1.16783e-09	XR_030603, Rps12, Rps29, Rpl14, Rps12, Rps21, XR_032067 , Rps29, Gm4832, Rps15a, Mrps10, Mrps24, Khsrp, Rps21, Rps15, Rps17, Rpl35, Rpl35, Rps29, RpsA, Eif3i, Gm16519, Rps19-ps3, XR_033941, XR_004671 , Rps20, XR_033859, Lims2, Rps12, Rpl35, Eif3m, Rps29
GOTERM_CC_FAT	GO:0015935~small ribosomal subunit	9	1.24466e-11	1.43517e-08	Mrps24, Khsrp, Rps15, Rps29, Rps17, Rps29, XR_032067 , Rps29, RpsA, Rps19-ps3, Gm4832, XR_033941, XR_033859, Rps20, Lims2, Mrps10, Rps29
GOTERM_CC_FAT	GO:0033279~ribosomal subunit	10	5.42762e-10	6.25838e-07	Mrps24, Khsrp, Rps15, Rps29, Rps17, Rps29, XR_032067 , Rps29, RpsA, Rps19-ps3, Gm4832, XR_004671 , XR_033941, XR_033859, Rps20, Lims2, Mrps10, Rps29
GOTERM_CC_FAT	GO:0030529~ribonucleoprotein complex	19	1.45093e-09	1.67301e-06	XR_030603, Snrpd2, Rps12, Mrps28, Rps29, Rpl14, Rps12, Rps21, Snrpd2, XR_032067 , Rps29, Gm4832, Rps15a, Snrpd2, Mrps10, Mrps24, Khsrp, Rps21, Rps15, Rps17, Rpl35, Rpl35, Rps29, RpsA, Gm16519, Rps19-ps3, XR_033941, XR_004671 , Rps20, Snrpd2, XR_033859, Lims2, Rps12, Rpl35, Rps29
GOTERM_MF_FAT	GO:0005198~structural molecule activity	17	1.22666e-08	1.50093e-05	XR_030603, Rps12, Rpl14, Rps29, Rps12, Rps21, XR_032067 , Rps29, Gm4832, Rps15a, Mrps10, Mrps24, Khsrp, Rps21, Rps15, Rps17, Rpl35, Rpl35, Rps29, RpsA, Gm16519, Rps19-ps3, XR_033941, XR_004671 , Rps20, XR_033859, Lims2, Rps12, Rpl35, Rps29
SP_PIR_KEYWORDS	acetylation	30	0.000178429	0.211871	Snrpd2, Hspb1, Mrps28, Rnaseh2c, Hspb1, Rps29, XR_033859, Rps12, Rps21, Atp5l, Rps15a, Snrpd2, Rps21, Rps17, Rpl35, XR_033961, Eif3i, Gm16519, XR_004671 , XR_033941, XR_033859, Atp5l, Tmsb10, Hba-a1, Fpr-rs4, XR_030603, Rps12, Hist1h1c, Rpl14, Hba-a2, Snrpd2, XR_032067 , Rps29, Gm4832, Timm13, S100a6, Khsrp, Rps15, Rpl35, Rps29, RpsA, Rps19-ps3, Rps20, Snrpd2, Lims2, Rps12, Rpl35, Eif3m, Atp5l, R…
GOTERM_CC_FAT	GO:0043228~non-membrane-bounded organelle	21	0.0305631	30.0863	XR_030603, Rps12, Mrps28, Rps29, Rpl14, Hist1h1c, Rps12, Rps21, XR_032067 , Rps29, Gm4832, Rps15a, Mrps10, Mrps24, Khsrp, Rps21, Rps15, Rps17, Rpl35, Rpl35, Rps29, 10493798, RpsA, Gm16519, Rps19-ps3, XR_033941, XR_004671 , Rps20, XR_033859, Lims2, Rps12, Tmsb10, Rpl35, Rps29
GOTERM_CC_FAT	GO:0043232~intracellular non-membrane-bounded organelle	21	0.0305631	30.0863	XR_030603, Rps12, Mrps28, Rps29, Rpl14, Hist1h1c, Rps12, Rps21, XR_032067 , Rps29, Gm4832, Rps15a, Mrps10, Mrps24, Khsrp, Rps21, Rps15, Rps17, Rpl35, Rpl35, Rps29, 10493798, RpsA, Gm16519, Rps19-ps3, XR_033941, XR_004671 , Rps20, XR_033859, Lims2, Rps12, Tmsb10, Rpl35, Rps29
Annotation Cluster 2	Enrichment Score: 5.986477383345732 (P value = 1.03E-06)
Category	Term	Gene Counts	PValue	FDR	Genes
GOTERM_CC_FAT	GO:0015935~small ribosomal subunit	9	1.24466e-11	1.43517e-08	Mrps24, Khsrp, Rps15, Rps29, Rps17, Rps29, XR_032067 , Rps29, RpsA, Rps19-ps3, Gm4832, XR_033941, XR_033859, Rps20, Lims2, Mrps10, Rps29
GOTERM_CC_FAT	GO:0033279~ribosomal subunit	10	5.42762e-10	6.25838e-07	Mrps24, Khsrp, Rps15, Rps29, Rps17, Rps29, XR_032067 , Rps29, RpsA, Rps19-ps3, Gm4832, XR_004671 , XR_033941, XR_033859, Rps20, Lims2, Mrps10, Rps29
GOTERM_CC_FAT	GO:0022626~cytosolic ribosome	5	5.65919e-06	0.0065252	Khsrp, Rps29, Rps17, Rps29, XR_032067 , Rps29, Gm4832, Rps19-ps3, XR_004671 , Rps29, XR_033941
GOTERM_CC_FAT	GO:0022627~cytosolic small ribosomal subunit	4	5.97503e-06	0.00688936	Khsrp, Rps29, Rps17, Rps29, XR_032067 , Rps29, Gm4832, Rps19-ps3, Rps29, XR_033941
GOTERM_CC_FAT	GO:0044445~cytosolic part	6	6.648e-05	0.0766288	Khsrp, Rps29, Hba-a2, Rps17, Rps29, XR_032067 , Rps29, Rps19-ps3, Gm4832, XR_033941, XR_004671 , Hba-a1, Rps29
GOTERM_CC_FAT	GO:0005829~cytosol	8	0.0793764	61.466	Khsrp, Rps29, Hba-a2, Rps17, 10457924, Rps29, XR_032067 , Rps29, Rps19-ps3, Gm4832, XR_004671 , XR_033941, Bloc1s1, Dct, Hba-a1, Rps29
Annotation Cluster 3	Enrichment Score: 1.7173110787890682 (P value = 0.019173)
Category	Term	Gene Counts	PValue	FDR	Genes
KEGG_PATHWAY	mmu00190:Oxidative phosphorylation	8	8.85368e-05	0.0814481	Uqcr, Ndufs8, Atp5l, XR_033859, Ndufb8, XR_033961, Uqcr, Atp5l, Atp5l, Ndufb2, Olfr116
SP_PIR_KEYWORDS	respiratory chain	5	0.000618614	0.732801	Uqcr, Ndufs8, XR_033859, Ndufb8, Uqcr, Ndufb2
GOTERM_CC_FAT	GO:0070469~respiratory chain	5	0.000982142	1.12663	Uqcr, Ndufs8, XR_033859, Ndufb8, Uqcr, Ndufb2
SP_PIR_KEYWORDS	mitochondrion inner membrane	7	0.00104106	1.2304	Timm13, Uqcr, Atp5l, XR_033859, Ndufb8, XR_033961, Uqcr, Atp5l, Atp5l, Ndufb2
GOTERM_CC_FAT	GO:0005739~mitochondrion	20	0.00118265	1.35521	Mrps24, 1810035L17Rik, Mrps28, XR_033859, Alkbh7, 10457924, XR_033961, 2900010M23, Atp5l, 1810027O10, 2010100O12Rik, Bloc1s1, Timm13, Ndufs8, Uqcr, 10452110, Atp5l, Rps15a, Ndufb8, Mrps10, Uqcr, Tmtc1, Atp5l, Ndufb2
SP_PIR_KEYWORDS	electron transport	5	0.00362471	4.22426	Uqcr, Ndufs8, XR_033859, Ndufb8, Uqcr, Ndufb2
GOTERM_CC_FAT	GO:0005743~mitochondrial inner membrane	8	0.00396389	4.47641	Timm13, Uqcr, Atp5l, XR_033859, Ndufb8, XR_033961, Uqcr, Atp5l, Atp5l, Ndufb2, 1810027O10
SP_PIR_KEYWORDS	mitochondrion	13	0.00397413	4.62272	Mrps24, 1810035L17Rik, Mrps28, XR_033859, XR_033961, Atp5l, 2010100O12Rik, Timm13, Ndufs8, Uqcr, Atp5l, Ndufb8, Mrps10, Uqcr, Ndufb2, Atp5l
GOTERM_CC_FAT	GO:0019866~organelle inner membrane	8	0.00527347	5.9146	Timm13, Uqcr, Atp5l, XR_033859, Ndufb8, XR_033961, Uqcr, Atp5l, Atp5l, Ndufb2, 1810027O10
GOTERM_BP_FAT	GO:0022900~electron transport chain	5	0.00530647	7.07969	Uqcr, Ndufs8, XR_033859, Ndufb8, Uqcr, Ndufb2
GOTERM_CC_FAT	GO:0044429~mitochondrial part	10	0.00905731	9.95965	Mrps24, XR_033859, XR_033961, 1810027O10, Atp5l, Timm13, Uqcr, Atp5l, Ndufb8, Mrps10, Uqcr, Ndufb2, Atp5l
GOTERM_MF_FAT	GO:0003954~NADH dehydrogenase activity	3	0.00950763	11.0317	Ndufs8, XR_033859, Ndufb8
GOTERM_MF_FAT	GO:0008137~NADH dehydrogenase (ubiquinone) activity	3	0.00950763	11.0317	Ndufs8, XR_033859, Ndufb8
GOTERM_MF_FAT	GO:0050136~NADH dehydrogenase (quinone) activity	3	0.00950763	11.0317	Ndufs8, XR_033859, Ndufb8
GOTERM_MF_FAT	GO:0016655~oxidoreductase activity, acting on NADH or NADPH, quinone or similar compound as acceptor	3	0.0119477	13.6767	Ndufs8, XR_033859, Ndufb8
GOTERM_CC_FAT	GO:0031966~mitochondrial membrane	8	0.0124995	13.5009	Timm13, Uqcr, Atp5l, XR_033859, Ndufb8, XR_033961, Uqcr, Atp5l, Atp5l, Ndufb2, 1810027O10
GOTERM_CC_FAT	GO:0005740~mitochondrial envelope	8	0.0169345	17.8759	Timm13, Uqcr, Atp5l, XR_033859, Ndufb8, XR_033961, Uqcr, Atp5l, Atp5l, Ndufb2, 1810027O10
KEGG_PATHWAY	mmu05016:Huntington's disease	6	0.0176342	15.1029	Vmn2r107, Uqcr, Ndufs8, XR_033859, Ndufb8, Uqcr, Ndufb2
GOTERM_BP_FAT	GO:0006091~generation of precursor metabolites and energy	6	0.0237933	28.2752	Uqcr, Ndufs8, Atp5l, XR_033859, Ndufb8, Uqcr, Atp5l, Atp5l, Ndufb2
KEGG_PATHWAY	mmu05012:Parkinson's disease	5	0.0244421	20.3659	Uqcr, Ndufs8, XR_033859, Ndufb8, Uqcr, Ndufb2
GOTERM_CC_FAT	GO:0031967~organelle envelope	9	0.0301312	29.7264	Timm13, Uqcr, Atp5l, XR_033859, Ndufb8, XR_033961, Uqcr, Atp5l, Atp5l, Ndufb2, 1810027O10, Ltc4s
GOTERM_CC_FAT	GO:0031975~envelope	9	0.0307068	30.2057	Timm13, Uqcr, Atp5l, XR_033859, Ndufb8, XR_033961, Uqcr, Atp5l, Atp5l, Ndufb2, 1810027O10, Ltc4s
GOTERM_MF_FAT	GO:0016651~oxidoreductase activity, acting on NADH or NADPH	3	0.0394697	38.9047	Ndufs8, XR_033859, Ndufb8
GOTERM_CC_FAT	GO:0044455~mitochondrial membrane part	3	0.0437074	40.269	Atp5l, XR_033859, Ndufb8, Atp5l, Atp5l
GOTERM_BP_FAT	GO:0006119~oxidative phosphorylation	3	0.0479085	49.2131	Uqcr, Atp5l, Ndufb8, Uqcr, Atp5l, Atp5l
KEGG_PATHWAY	mmu05010:Alzheimer's disease	5	0.0646264	45.9264	Uqcr, Ndufs8, XR_033859, Ndufb8, Uqcr, Ndufb2
UP_SEQ_FEATURE	transit peptide:Mitochondrion	6	0.153872	89.3723	Mrps24, Ndufs8, 1810035L17Rik, Mrps28, Ndufb8, Ndufb2
SP_PIR_KEYWORDS	transit peptide	6	0.159914	87.3955	Mrps24, Ndufs8, 1810035L17Rik, Mrps28, Ndufb8, Ndufb2
GOTERM_CC_FAT	GO:0031090~organelle membrane	9	0.183456	90.338	Jsrp1, Timm13, Uqcr, Atp5l, XR_033859, Ndufb8, XR_033961, Uqcr, Atp5l, Atp5l, Ndufb2, 1810027O10
GOTERM_BP_FAT	GO:0055114~oxidation reduction	7	0.243641	97.8799	Dhrs2, Cyp4f39, Uqcr, Ndufs8, XR_033859, Ndufb8, Uqcr, Ndufb2
SP_PIR_KEYWORDS	transport	10	0.661255	99.9997	XR_033859, Hba-a2, XR_033961, Atp5l, Timm13, Ndufs8, Uqcr, Atp5l, Ndufb8, Uqcr, Hba-a1, Kcnt1, Ndufb2, Atp5l
GOTERM_BP_FAT	GO:0006793~phosphorus metabolic process	5	0.798929	100	Ptprh, Uqcr, Atp5l, Ndufb8, Uqcr, Gucy2c, Atp5l, Atp5l
GOTERM_BP_FAT	GO:0006796~phosphate metabolic process	5	0.798929	100	Ptprh, Uqcr, Atp5l, Ndufb8, Uqcr, Gucy2c, Atp5l, Atp5l
GOTERM_BP_FAT	GO:0016310~phosphorylation	4	0.833897	100	Uqcr, Atp5l, Ndufb8, Uqcr, Gucy2c, Atp5l, Atp5l
Annotation Cluster 4	Enrichment Score: 1.44816804218596 (P value = 0.035631)
Category	Term	Gene Counts	PValue	FDR	Genes
SMART	SM00180:EGF_Lam	3	0.0165555	14.3889	Dct, 6130401L20, ENSMUST00000030897
INTERPRO	IPR002049:EGF-like, laminin	3	0.025768	28.3597	Dct, 6130401L20, ENSMUST00000030897
INTERPRO	IPR013032:EGF-like region, conserved site	5	0.106041	76.1184	Dct, Cntnap1, ENSMUST00000065087, 6130401L20, ENSMUST00000030897

## Sheet: ZT4 WT>KO
Table S3. Functional annotation clustering of genes whose poly(A) status was different between WT and Noc KO mice using DAVID
ZT4: L/S ratio (poly(A) length) WT>KO
Annotation Cluster 1	Enrichment Score: 2.6638811001204323 (P value = 0.00217)
Category	Term	Gene Counts	PValue	FDR	Genes
SP_PIR_KEYWORDS	alternative splicing	28	0.000446495	0.500742	Polk, Chd7, Chd7, mKIAA0907, D430042O09Rik, Prpf39, Ccnl1, 1110028C15Rik, Inpp4a, 2310021P13Rik, Lilrb4, Sp100, Trim7, Snrp70, Fam160b2, AW146020, 2410137M14, Tbc1d23, Fnbp4, Trim39, Cabyr, Srrm2, Ccdc125, Gp49a, Leng8, Dqx1, Dclre1c, BC030307, Dna2, Ptpn2
UP_SEQ_FEATURE	splice variant	28	0.000620987	0.792114	Polk, Chd7, Chd7, mKIAA0907, D430042O09Rik, Prpf39, Ccnl1, 1110028C15Rik, Inpp4a, 2310021P13Rik, Lilrb4, Sp100, Trim7, Snrp70, Fam160b2, AW146020, 2410137M14, Tbc1d23, Fnbp4, Trim39, Cabyr, Srrm2, Ccdc125, Gp49a, Leng8, Dqx1, Dclre1c, BC030307, Dna2, Ptpn2
SP_PIR_KEYWORDS	phosphoprotein	29	0.0367669	34.3657	Polk, Chd7, Hltf, Chd7, mKIAA0907, D430042O09Rik, Ccnl1, Inpp4a, 2310021P13Rik, Ankrd52, Lilrb4, Sp100, Bcl6, Pfas, Dgka, Snrp70, AW146020, Pcgf2, 2410137M14, Tbc1d23, Fnbp4, Trim39, Grik5, Cabyr, Srrm2, Dcp1a, Gp49a, Rev1, Dclre1c, Prpf38b, Ptpn2
Annotation Cluster 2	Enrichment Score: 2.4540434924904146 (P value = 0.00352)
Category	Term	Gene Counts	PValue	FDR	Genes
GOTERM_CC_FAT	GO:0044451~nucleoplasm part	7	0.000528535	0.55623	Gnptg, Pcgf2, Ccnl1, Srrm2, Dcp1a, Setd1a8, Sp100
GOTERM_CC_FAT	GO:0005654~nucleoplasm	7	0.00119236	1.25088	Gnptg, Pcgf2, Ccnl1, Srrm2, Dcp1a, Setd1a8, Sp100
GOTERM_CC_FAT	GO:0016604~nuclear body	4	0.00307882	3.20099	Pcgf2, Ccnl1, Srrm2, Sp100
GOTERM_CC_FAT	GO:0070013~intracellular organelle lumen	8	0.0069559	7.09988	Gnptg, Pcgf2, Ccnl1, Srrm2, Dcp1a, Setd1a8, Sp100, Dna2
GOTERM_CC_FAT	GO:0043233~organelle lumen	8	0.00705646	7.19909	Gnptg, Pcgf2, Ccnl1, Srrm2, Dcp1a, Setd1a8, Sp100, Dna2
GOTERM_CC_FAT	GO:0031981~nuclear lumen	7	0.00826353	8.38246	Gnptg, Pcgf2, Ccnl1, Srrm2, Dcp1a, Setd1a8, Sp100
GOTERM_CC_FAT	GO:0031974~membrane-enclosed lumen	8	0.00842797	8.5426	Gnptg, Pcgf2, Ccnl1, Srrm2, Dcp1a, Setd1a8, Sp100, Dna2
Annotation Cluster 3	Enrichment Score: 2.256939689847143 (P value = 0.00553)
Category	Term	Gene Counts	PValue	FDR	Genes
SP_PIR_KEYWORDS	metal-binding	20	0.000703608	0.788055	Bcl6, Trim7, Polk, Dgka, Hltf, Pcgf2, Gnptg, Zfp708, Trim39, EG434179, BC016495, Cabyr, Zkscan3, 8430426H19Rik, B4galt5, 2310021P13Rik, Galnt1, Zfp329, Rev1, Rsad1
SP_PIR_KEYWORDS	zinc	15	0.00281027	3.11385	Bcl6, Trim7, Polk, Dgka, Hltf, Gnptg, Pcgf2, Trim39, Zfp708, EG434179, 8430426H19Rik, Zkscan3, 2310021P13Rik, Galnt1, Zfp329
GOTERM_MF_FAT	GO:0008270~zinc ion binding	16	0.00288115	3.32179	Bcl6, Trim7, Polk, Dgka, Hltf, Gnptg, Pcgf2, Trim39, Zfp708, EG434179, 8430426H19Rik, Zkscan3, Zmym6, 2310021P13Rik, Galnt1, Zfp329
GOTERM_MF_FAT	GO:0046914~transition metal ion binding	18	0.00357569	4.1073	Bcl6, Trim7, Polk, Dgka, Hltf, Pcgf2, Gnptg, Trim39, Zfp708, EG434179, Zkscan3, 8430426H19Rik, B4galt5, Zmym6, 2310021P13Rik, Galnt1, Zfp329, Rsad1
GOTERM_MF_FAT	GO:0046872~metal ion binding	22	0.00881812	9.85071	Bcl6, Trim7, Polk, Hltf, Dgka, Pcgf2, Gnptg, Zfp708, Trim39, EG434179, BC016495, Cabyr, Zkscan3, 8430426H19Rik, B4galt5, Zmym6, 2310021P13Rik, Galnt1, Zfp329, Rev1, Rsad1, Dclre1c
GOTERM_MF_FAT	GO:0043169~cation binding	22	0.00984253	10.9356	Bcl6, Trim7, Polk, Hltf, Dgka, Pcgf2, Gnptg, Zfp708, Trim39, EG434179, BC016495, Cabyr, Zkscan3, 8430426H19Rik, B4galt5, Zmym6, 2310021P13Rik, Galnt1, Zfp329, Rev1, Rsad1, Dclre1c
GOTERM_MF_FAT	GO:0043167~ion binding	22	0.0114426	12.6061	Bcl6, Trim7, Polk, Hltf, Dgka, Pcgf2, Gnptg, Zfp708, Trim39, EG434179, BC016495, Cabyr, Zkscan3, 8430426H19Rik, B4galt5, Zmym6, 2310021P13Rik, Galnt1, Zfp329, Rev1, Rsad1, Dclre1c
SP_PIR_KEYWORDS	zinc-finger	9	0.0434982	39.3408	Bcl6, Polk, Trim7, Dgka, Hltf, Pcgf2, 2310021P13Rik, Trim39, Zfp329
Annotation Cluster 4	Enrichment Score: 1.4468958422072797 (p value = 0.03574)
Category	Term	Gene Counts	PValue	FDR	Genes
SP_PIR_KEYWORDS	nucleus	25	0.000592382	0.663857	Polk, Chd7, Hltf, Chd7, Gnptg, Setd1a8, EG434179, AK047224, Prpf39, Ccnl1, Sp100, Bcl6, Snrp70, AW146020, Pcgf2, 2410137M14, Zfp708, 8430426H19Rik, Zkscan3, Srrm2, Dcp1a, Dqx1, Zfp329, Rev1, Dclre1c, Prpf38b
GOTERM_MF_FAT	GO:0003677~DNA binding	15	0.00164883	1.91354	Bcl6, Polk, Chd7, Chd7, Hltf, AW146020, Pcgf2, Gnptg, Arid4a, AK047224, Zkscan3, Dot1l, Zfp329, Rev1, Sp100, Dna2
SP_PIR_KEYWORDS	zinc	15	0.00281027	3.11385	Bcl6, Trim7, Polk, Dgka, Hltf, Gnptg, Pcgf2, Trim39, Zfp708, EG434179, 8430426H19Rik, Zkscan3, 2310021P13Rik, Galnt1, Zfp329
GOTERM_MF_FAT	GO:0008270~zinc ion binding	16	0.00288115	3.32179	Bcl6, Trim7, Polk, Dgka, Hltf, Gnptg, Pcgf2, Trim39, Zfp708, EG434179, 8430426H19Rik, Zkscan3, Zmym6, 2310021P13Rik, Galnt1, Zfp329
GOTERM_MF_FAT	GO:0046914~transition metal ion binding	18	0.00357569	4.1073	Bcl6, Trim7, Polk, Dgka, Hltf, Pcgf2, Gnptg, Trim39, Zfp708, EG434179, Zkscan3, 8430426H19Rik, B4galt5, Zmym6, 2310021P13Rik, Galnt1, Zfp329, Rsad1
SP_PIR_KEYWORDS	dna-binding	11	0.01591	16.496	Chd7, Bcl6, Polk, Chd7, Hltf, AW146020, Pcgf2, Zfp329, Rev1, Sp100, Dna2, AK047224
GOTERM_BP_FAT	GO:0045449~regulation of transcription	14	0.0208638	26.0245	Bcl6, Chd7, Chd7, Hltf, AW146020, Pcgf2, 2410137M14, Zfp708, EG434179, AK047224, 8430426H19Rik, Zkscan3, Ccnl1, Dcp1a, Zfp329
GOTERM_BP_FAT	GO:0006350~transcription	12	0.0229422	28.238	Bcl6, Chd7, Hltf, Chd7, AW146020, Pcgf2, Zfp708, EG434179, AK047224, 8430426H19Rik, Zkscan3, Ccnl1, Zfp329
INTERPRO	IPR007087:Zinc finger, C2H2-type	7	0.0269562	27.9496	Bcl6, Zkscan3, 8430426H19Rik, Zfp708, Galnt1, Zfp329, EG434179
SP_PIR_KEYWORDS	Transcription	12	0.0286269	27.8541	Bcl6, Chd7, Hltf, Chd7, AW146020, Pcgf2, Zfp708, EG434179, AK047224, 8430426H19Rik, Zkscan3, Ccnl1, Zfp329
INTERPRO	IPR013087:Zinc finger, C2H2-type/integrase, DNA-binding	6	0.0295237	30.1975	Bcl6, Zkscan3, 8430426H19Rik, Zfp708, Zfp329, EG434179
GOTERM_BP_FAT	GO:0051252~regulation of RNA metabolic process	10	0.0460615	49.042	Bcl6, Snrp70, Hltf, Zkscan3, 8430426H19Rik, Pcgf2, 2410137M14, Zfp708, EG434179, AK047224
INTERPRO	IPR015880:Zinc finger, C2H2-like	6	0.0776181	62.0624	Bcl6, Zkscan3, 8430426H19Rik, Galnt1, Zfp329, EG434179
GOTERM_BP_FAT	GO:0006355~regulation of transcription, DNA-dependent	9	0.0955029	76.1892	Bcl6, Hltf, Zkscan3, 8430426H19Rik, Pcgf2, 2410137M14, Zfp708, EG434179, AK047224
SP_PIR_KEYWORDS	repressor	4	0.138973	81.3984	Bcl6, AW146020, Pcgf2, AK047224
SMART	SM00355:ZnF_C2H2	6	0.171043	84.1987	Bcl6, Zkscan3, 8430426H19Rik, Galnt1, Zfp329, EG434179
SP_PIR_KEYWORDS	transcription regulation	8	0.247389	95.9019	Chd7, Bcl6, Chd7, Zkscan3, AW146020, Pcgf2, Ccnl1, Zfp329, AK047224
INTERPRO	IPR001909:Krueppel-associated box	3	0.257884	97.2063	8430426H19Rik, Zfp708, EG434179
SMART	SM00349:KRAB	3	0.365981	98.8689	8430426H19Rik, Zfp708, EG434179
GOTERM_MF_FAT	GO:0030528~transcription regulator activity	5	0.593031	99.9973	Bcl6, Hltf, Zkscan3, AW146020, AK047224
GOTERM_MF_FAT	GO:0003700~transcription factor activity	3	0.747721	100	Zkscan3, AW146020, AK047224

## Sheet: ZT16
Table S3. Functional annotation clustering of genes whose poly(A) status was different between WT and Noc KO mice using DAVID
ZT16: L/S ratio (poly(A) length) WT<KO
Annotation Cluster 1	Enrichment Score: 0.7155761288445294
Category	Term	Gene Counts	PValue	FDR	Genes
GOTERM_BP_FAT	GO:0007186~G-protein coupled receptor protein signaling pathway	3	0.0519544	43.2087	Olfr211, V1rf5, Lphn3
GOTERM_BP_FAT	GO:0007166~cell surface receptor linked signal transduction	3	0.0887441	62.675	Olfr211, V1rf5, Lphn3
SP_PIR_KEYWORDS	receptor	3	0.14321	73.1963	Olfr211, V1rf5, Lphn3
GOTERM_CC_FAT	GO:0016021~integral to membrane	3	0.61973	99.9483	Olfr211, V1rf5, Lphn3
GOTERM_CC_FAT	GO:0031224~intrinsic to membrane	3	0.645924	99.9704	Olfr211, V1rf5, Lphn3
