# Supplementary material for: Changes in poly(A) tail length dynamics from the loss of the circadian deadenylase Nocturnin
Source: Sci Rep. 2015 Nov 20;5:17059. doi: 10.1038/srep17059 (PMC4653638; doi:10.1038/srep17059)
Supplement: Supplementary Table S4 [file srep17059-s5.xls]

## Sheet: NF_All
Table S4. Functional annotation clustering of genes whose RNA expression was different between WT and Noc KO using DAVID
Annotation Cluster 1	Enrichment Score: 5.007743329390212
Category	Term	Gene Counts	PValue	FDR	Genes
GOTERM_CC_FAT	GO:0005739~mitochondrion	25	1.12414e-06	0.00137681	NDUFB4, GLRX5, MRPL41, MRPS14, ISOC2B, TIMM13, NDUFAF2, MRPL20, WNT2, MRPL11, GM561, NDUFS5, RPL34, BLOC1S1, COX6B1, MRPL54, ATP5L, MRPL33, TRP53, RPL35A, MRPS28, GM11810, MRPS24, MRPL23, MAGMAS, CLPP
SP_PIR_KEYWORDS	mitochondrion	18	1.96216e-06	0.00233768	NDUFB4, MRPL41, MRPS28, ISOC2B, MRPS14, MRPS24, TIMM13, NDUFAF2, MRPL20, MRPL11, MRPL23, NDUFS5, CLPP, MAGMAS, COX6B1, MRPL54, ATP5L, MRPL33
GOTERM_CC_FAT	GO:0044429~mitochondrial part	12	0.000429749	0.525075	MRPL11, NDUFB4, MRPL23, NDUFS5, MRPL41, MRPS14, MRPS24, MAGMAS, COX6B1, ATP5L, TIMM13, MRPL20
Annotation Cluster 2	Enrichment Score: 4.3374760353010355
Category	Term	Gene Counts	PValue	FDR	Genes
SP_PIR_KEYWORDS	ribosomal protein	14	2.19261e-11	2.61226e-08	RPL35A, MRPS28, MRPL41, MRPS14, GM11810, MRPS24, RPL35, RPS8, MRPL20, MRPL11, MRPL23, RPS29, RPL34, MRPL54, MRPL33
SP_PIR_KEYWORDS	ribonucleoprotein	16	2.52774e-11	3.01152e-08	RPL35A, MRPL41, MRPS28, MRPS14, GM11810, MRPS24, RPL35, SNRPD2, RPS8, MRPL20, MRPL11, MRPL23, RPS29, RPL34, MRPL54, LSM3, MRPL33
GOTERM_CC_FAT	GO:0005840~ribosome	14	1.91017e-10	2.33952e-07	RPL35A, MRPS28, MRPL41, MRPS14, GM11810, MRPS24, RPL35, RPS8, MRPL20, MRPL11, MRPL23, RPS29, RPL34, MRPL54, MRPL33
GOTERM_MF_FAT	GO:0003735~structural constituent of ribosome	12	2.48672e-10	3.03376e-07	RPL35A, MRPL41, MRPS14, GM11810, MRPS24, RPL35, RPS8, MRPL20, MRPL11, MRPL23, RPS29, RPL34, MRPL33
GOTERM_CC_FAT	GO:0030529~ribonucleoprotein complex	16	1.59618e-07	0.000195495	RPL35A, MRPL41, MRPS28, MRPS14, GM11810, MRPS24, RPL35, SNRPD2, RPS8, MRPL20, MRPL11, MRPL23, RPS29, RPL34, MRPL54, LSM3, MRPL33
GOTERM_BP_FAT	GO:0006412~translation	13	2.85556e-07	0.000438758	RPL35A, MRPL41, MRPS14, GM11810, MRPS24, RPL35, RPS8, MRPL20, MRPL11, MRPL23, RPS29, RPL34, EEF1E1, MRPL33
GOTERM_CC_FAT	GO:0033279~ribosomal subunit	7	3.52592e-06	0.00431836	MRPL11, MRPL23, MRPL41, RPS29, MRPS14, MRPS24, MRPL20
GOTERM_CC_FAT	GO:0005761~mitochondrial ribosome	6	5.5549e-06	0.00680328	MRPL11, MRPL23, MRPL41, MRPS14, MRPS24, MRPL20
GOTERM_CC_FAT	GO:0000313~organellar ribosome	6	5.5549e-06	0.00680328	MRPL11, MRPL23, MRPL41, MRPS14, MRPS24, MRPL20
GOTERM_CC_FAT	GO:0005762~mitochondrial large ribosomal subunit	5	1.19281e-05	0.0146083	MRPL11, MRPL23, MRPL41, MRPS24, MRPL20
GOTERM_CC_FAT	GO:0000315~organellar large ribosomal subunit	5	1.19281e-05	0.0146083	MRPL11, MRPL23, MRPL41, MRPS24, MRPL20
GOTERM_MF_FAT	GO:0005198~structural molecule activity	12	1.59543e-05	0.0194622	RPL35A, MRPL41, MRPS14, GM11810, MRPS24, RPL35, RPS8, MRPL20, MRPL11, MRPL23, RPS29, RPL34, MRPL33
GOTERM_CC_FAT	GO:0015934~large ribosomal subunit	5	0.000102616	0.125608	MRPL11, MRPL23, MRPL41, MRPS24, MRPL20
GOTERM_CC_FAT	GO:0044429~mitochondrial part	12	0.000429749	0.525075	MRPL11, NDUFB4, MRPL23, NDUFS5, MRPL41, MRPS14, MRPS24, MAGMAS, COX6B1, ATP5L, TIMM13, MRPL20
KEGG_PATHWAY	mmu03010:Ribosome	5	0.00241651	2.40384	RPL35A, RPS29, GM11810, RPL34, RPL35, RPS8
GOTERM_CC_FAT	GO:0043232~intracellular non-membrane-bounded organelle	23	0.00311629	3.75056	TRP53, RPL35A, MRPL41, MRPS28, MRPS14, AIF1, GM11810, MRPS24, HIST1H2AE, RPL35, PIN4, RPS8, MRPL20, MRPL11, UXT, MRPL23, RPS29, NEB, ARPC3, NUBP2, RPL34, MRPL54, MRPL33, PHLDA1
GOTERM_CC_FAT	GO:0043228~non-membrane-bounded organelle	23	0.00311629	3.75056	TRP53, RPL35A, MRPL41, MRPS28, MRPS14, AIF1, GM11810, MRPS24, HIST1H2AE, RPL35, PIN4, RPS8, MRPL20, MRPL11, UXT, MRPL23, RPS29, NEB, ARPC3, NUBP2, RPL34, MRPL54, MRPL33, PHLDA1
GOTERM_CC_FAT	GO:0005759~mitochondrial matrix	6	0.00367189	4.40551	MRPL11, MRPL23, MRPL41, MRPS14, MRPS24, MRPL20
GOTERM_CC_FAT	GO:0031980~mitochondrial lumen	6	0.00367189	4.40551	MRPL11, MRPL23, MRPL41, MRPS14, MRPS24, MRPL20
SP_PIR_KEYWORDS	transit peptide	9	0.00439532	5.11276	MRPL11, MRPL41, MRPS28, ISOC2B, MRPS24, CLPP, MRPL54, NDUFAF2, MRPL20
UP_SEQ_FEATURE	transit peptide:Mitochondrion	9	0.00790042	9.95127	MRPL11, MRPL41, MRPS28, ISOC2B, MRPS24, CLPP, MRPL54, NDUFAF2, MRPL20
GOTERM_CC_FAT	GO:0031974~membrane-enclosed lumen	14	0.0316965	32.598	TRP53, MRPL41, MRPS14, MRPS24, POLR2I, NFYA, TIMM13, PIN4, CERCAM, MRPL20, MRPL11, MRPL23, COX6B1, PHLDA1
GOTERM_CC_FAT	GO:0070013~intracellular organelle lumen	12	0.0991563	72.1671	MRPL11, TRP53, MRPL23, MRPL41, MRPS14, POLR2I, MRPS24, NFYA, CERCAM, PIN4, PHLDA1, MRPL20
GOTERM_CC_FAT	GO:0043233~organelle lumen	12	0.100555	72.6917	MRPL11, TRP53, MRPL23, MRPL41, MRPS14, POLR2I, MRPS24, NFYA, CERCAM, PIN4, PHLDA1, MRPL20
GOTERM_MF_FAT	GO:0003723~RNA binding	5	0.452813	99.9361	MRPL11, MRPL23, MAGOHB, LSM3, MRPL20
GOTERM_CC_FAT	GO:0031981~nuclear lumen	5	0.818172	100	TRP53, POLR2I, NFYA, PIN4, PHLDA1
Annotation Cluster 3	Enrichment Score: 2.431576771796263
Category	Term	Gene Counts	PValue	FDR	Genes
INTERPRO	IPR000566:Lipocalin-related protein and Bos/Can/Equ allergen	5	0.000135279	0.170111	LCN2, MUP4, FABP4, FABP2, FABP7
INTERPRO	IPR012674:Calycin	5	0.000170749	0.214669	LCN2, MUP4, FABP4, FABP2, FABP7
SP_PIR_KEYWORDS	lipid-binding	5	0.00176896	2.0873	ESR1, FABP4, FABP2, FABP7, S100A13
INTERPRO	IPR000463:Cytosolic fatty-acid binding	3	0.00284012	3.51597	FABP4, FABP2, FABP7
PIR_SUPERFAMILY	PIRSF500199:intracellular lipid-binding protein	3	0.00357978	3.65376	FABP4, FABP2, FABP7
PIR_SUPERFAMILY	PIRSF002390:lipid binding protein, FABP type	3	0.00357978	3.65376	FABP4, FABP2, FABP7
KEGG_PATHWAY	mmu03320:PPAR signaling pathway	3	0.0915173	61.9114	FABP4, FABP2, FABP7
GOTERM_MF_FAT	GO:0008289~lipid binding	4	0.259133	97.4246	ESR1, FABP4, FABP2, FABP7
Annotation Cluster 4	Enrichment Score: 1.302076063616713
Category	Term	Gene Counts	PValue	FDR	Genes
KEGG_PATHWAY	mmu00190:Oxidative phosphorylation	5	0.00931594	8.98341	NDUFB4, NDUFS5, COX6B1, ATP5L, ATP6V1F
GOTERM_MF_FAT	GO:0015078~hydrogen ion transmembrane transporter activity	3	0.0659773	56.5124	COX6B1, ATP5L, ATP6V1F
GOTERM_MF_FAT	GO:0015077~monovalent inorganic cation transmembrane transporter activity	3	0.073136	60.4086	COX6B1, ATP5L, ATP6V1F
GOTERM_MF_FAT	GO:0022890~inorganic cation transmembrane transporter activity	3	0.137703	83.5932	COX6B1, ATP5L, ATP6V1F
Annotation Cluster 5	Enrichment Score: 1.2659899959492924
Category	Term	Gene Counts	PValue	FDR	Genes
GOTERM_CC_FAT	GO:0044429~mitochondrial part	12	0.000429749	0.525075	MRPL11, NDUFB4, MRPL23, NDUFS5, MRPL41, MRPS14, MRPS24, MAGMAS, COX6B1, ATP5L, TIMM13, MRPL20
KEGG_PATHWAY	mmu00190:Oxidative phosphorylation	5	0.00931594	8.98341	NDUFB4, NDUFS5, COX6B1, ATP5L, ATP6V1F
SP_PIR_KEYWORDS	mitochondrion inner membrane	5	0.0202036	21.5861	NDUFB4, NDUFS5, MAGMAS, ATP5L, TIMM13
KEGG_PATHWAY	mmu05016:Huntington's disease	5	0.0291132	25.7056	TRP53, NDUFB4, NDUFS5, POLR2I, COX6B1
GOTERM_CC_FAT	GO:0005743~mitochondrial inner membrane	6	0.0391772	38.7057	NDUFB4, NDUFS5, MAGMAS, COX6B1, ATP5L, TIMM13
GOTERM_CC_FAT	GO:0019866~organelle inner membrane	6	0.0472937	44.7546	NDUFB4, NDUFS5, MAGMAS, COX6B1, ATP5L, TIMM13
GOTERM_BP_FAT	GO:0006091~generation of precursor metabolites and energy	5	0.0654564	64.6606	NDUFB4, UEVLD, NDUFS5, ATP5L, ATP6V1F
GOTERM_CC_FAT	GO:0031966~mitochondrial membrane	6	0.0830737	65.4313	NDUFB4, NDUFS5, MAGMAS, COX6B1, ATP5L, TIMM13
GOTERM_CC_FAT	GO:0005740~mitochondrial envelope	6	0.101038	72.8706	NDUFB4, NDUFS5, MAGMAS, COX6B1, ATP5L, TIMM13
GOTERM_CC_FAT	GO:0031967~organelle envelope	7	0.125782	80.726	NDUFB4, NDUFS5, MAGMAS, COX6B1, ATP5L, TIMM13, GCHFR
GOTERM_CC_FAT	GO:0031975~envelope	7	0.127385	81.1543	NDUFB4, NDUFS5, MAGMAS, COX6B1, ATP5L, TIMM13, GCHFR
GOTERM_CC_FAT	GO:0031090~organelle membrane	9	0.137585	83.6817	WNT2, NDUFB4, NDUFS5, MAGMAS, COX6B1, ATP5L, TIMM13, GCHFR, PHLDA1
KEGG_PATHWAY	mmu05012:Parkinson's disease	3	0.211222	90.8022	NDUFB4, NDUFS5, COX6B1
GOTERM_BP_FAT	GO:0055085~transmembrane transport	5	0.278774	99.3404	MAGMAS, ATP5L, TIMM13, SCARA5, ATP6V1F
KEGG_PATHWAY	mmu05010:Alzheimer's disease	3	0.328968	98.1904	NDUFB4, NDUFS5, COX6B1

## Sheet: NF_ZT4WT<KO
Table S4. Functional annotation clustering of genes whose RNA expression was different between WT and Noc KO mice using DAVID
ZT4: WT<KO
Annotation Cluster 1	Enrichment Score: 4.972805604499456 (P value = 1.06E-05)
Category	Term	Gene Counts	PValue	FDR	Genes
SP_PIR_KEYWORDS	ribonucleoprotein	18	3.97912e-14	4.60298e-11	EG620161, Snrpd2, Nola2, Pabpc3, Rpl35a, Mrpl23, Mrps28, Rps29, Mrpl54, Rpl34, Mrpl20, Snrpd2, Rps29, Lsm3, Dsg2, LOC100039478, Rpl35a, Snrpd2, Ptcra, Mrps14, Mrps24, Mrpl41, Mrpl23, Rpl35a, Rpl34, Rpl35, Rpl35, Rpl34, LOC666793, Rpl34, Snrpd2, Rpl35a, Rpl35a, Rps8, Mrpl11, Rpl35, Rpl35a, Mrpl33
SP_PIR_KEYWORDS	ribosomal protein	15	4.61162e-13	5.34084e-10	EG620161, Pabpc3, Rpl35a, Mrpl23, Mrps28, Rps29, Mrpl54, Rpl34, Mrpl20, Rps29, LOC100039478, Dsg2, Rpl35a, Ptcra, Mrps14, Mrps24, Mrpl41, Mrpl23, Rpl35a, Rpl34, Rpl34, Rpl35, Rpl35, LOC666793, Rpl34, Rpl35a, Rpl35a, Rps8, Mrpl11, Rpl35a, Rpl35, Mrpl33
GOTERM_MF_FAT	GO:0003735~structural constituent of ribosome	13	1.35918e-12	1.5996e-09	EG620161, Pabpc3, Rpl35a, Mrpl23, Rps29, Rpl34, Mrpl20, Rps29, LOC100039478, Dsg2, Rpl35a, Ptcra, Mrps14, Mrps24, Mrpl41, Mrpl23, Rpl35a, Rpl34, Rpl34, Rpl35, Rpl35, LOC666793, Rpl34, Rpl35a, Rpl35a, Rps8, Mrpl11, Rpl35a, Rpl35, Mrpl33
GOTERM_CC_FAT	GO:0005840~ribosome	15	1.866e-11	2.23088e-08	EG620161, Pabpc3, Rpl35a, Mrpl23, Mrps28, Rps29, Mrpl54, Rpl34, Mrpl20, Rps29, LOC100039478, Dsg2, Rpl35a, Ptcra, Mrps14, Mrps24, Mrpl41, Mrpl23, Rpl35a, Rpl34, Rpl34, Rpl35, Rpl35, LOC666793, Rpl34, Rpl35a, Rpl35a, Rps8, Mrpl11, Rpl35a, Rpl35, Mrpl33
GOTERM_BP_FAT	GO:0006412~translation	14	4.18816e-09	6.04124e-06	EG620161, Pabpc3, Rpl35a, Mrpl23, Rps29, Rpl34, Mrpl20, Rps29, LOC100039478, Dsg2, Rpl35a, Ptcra, Mrps14, Mrps24, Mrpl41, Mrpl23, Rpl35a, Rpl34, Rpl34, Rpl35, Rpl35, LOC666793, Rpl34, 10408762, Rpl35a, Rpl35a, Rps8, Mrpl11, Rpl35a, Rpl35, Mrpl33
GOTERM_CC_FAT	GO:0030529~ribonucleoprotein complex	18	4.81704e-09	5.75896e-06	EG620161, Snrpd2, Nola2, Pabpc3, Rpl35a, Mrpl23, Mrps28, Rps29, Mrpl54, Rpl34, Mrpl20, Snrpd2, Rps29, Lsm3, Dsg2, LOC100039478, Rpl35a, Snrpd2, Ptcra, Mrps14, Mrps24, Mrpl41, Mrpl23, Rpl35a, Rpl34, Rpl35, Rpl35, Rpl34, LOC666793, Rpl34, Snrpd2, Rpl35a, Rpl35a, Rps8, Mrpl11, Rpl35, Rpl35a, Mrpl33
GOTERM_CC_FAT	GO:0033279~ribosomal subunit	8	2.10579e-07	0.000251755	EG620161, Mrps24, Mrpl23, Mrpl41, Rps29, Mrpl23, Mrpl11, Mrpl20, Mrps14, Rps29, LOC666793
GOTERM_MF_FAT	GO:0005198~structural molecule activity	13	3.48226e-07	0.000409835	EG620161, Pabpc3, Rpl35a, Mrpl23, Rps29, Rpl34, Mrpl20, Rps29, LOC100039478, Dsg2, Rpl35a, Ptcra, Mrps14, Mrps24, Mrpl41, Mrpl23, Rpl35a, Rpl34, Rpl34, Rpl35, Rpl35, LOC666793, Rpl34, Rpl35a, Rpl35a, Rps8, Mrpl11, Rpl35a, Rpl35, Mrpl33
GOTERM_CC_FAT	GO:0000313~organellar ribosome	6	6.28478e-06	0.00751343	Mrps24, Mrpl23, Mrpl41, Mrpl23, Mrpl11, Mrpl20, Mrps14
GOTERM_CC_FAT	GO:0005761~mitochondrial ribosome	6	6.28478e-06	0.00751343	Mrps24, Mrpl23, Mrpl41, Mrpl23, Mrpl11, Mrpl20, Mrps14
GOTERM_CC_FAT	GO:0000315~organellar large ribosomal subunit	5	1.31761e-05	0.0157513	Mrps24, Mrpl23, Mrpl41, Mrpl23, Mrpl11, Mrpl20
GOTERM_CC_FAT	GO:0005762~mitochondrial large ribosomal subunit	5	1.31761e-05	0.0157513	Mrps24, Mrpl23, Mrpl41, Mrpl23, Mrpl11, Mrpl20
GOTERM_CC_FAT	GO:0015934~large ribosomal subunit	5	0.00011312	0.135156	Mrps24, Mrpl23, Mrpl41, Mrpl23, Mrpl11, Mrpl20
KEGG_PATHWAY	mmu03010:Ribosome	6	0.000116043	0.103454	EG620161, Pabpc3, Rpl35a, Rps29, Rpl35a, Rpl34, Rpl34, Rpl35, Rpl35, Rpl34, Rps29, LOC666793, Rpl34, Rpl35a, Dsg2, LOC100039478, Rpl35a, Rpl35a, Rps8, Ptcra, Rpl35, Rpl35a
SP_PIR_KEYWORDS	transit peptide	10	0.000677198	0.781436	Mrps24, Ndufaf2, Mrpl41, Mrps28, Mrpl54, Arip2, Clpp, Mrpl11, Mrpl20, Isoc2b
UP_SEQ_FEATURE	transit peptide:Mitochondrion	10	0.0018353	2.27247	Mrps24, Ndufaf2, Mrpl41, Mrps28, Mrpl54, Arip2, Clpp, Mrpl11, Mrpl20, Isoc2b
GOTERM_CC_FAT	GO:0005759~mitochondrial matrix	6	0.00408859	4.78006	Mrps24, Mrpl23, Mrpl41, Mrpl23, Mrpl11, Mrpl20, Mrps14
GOTERM_CC_FAT	GO:0031980~mitochondrial lumen	6	0.00408859	4.78006	Mrps24, Mrpl23, Mrpl41, Mrpl23, Mrpl11, Mrpl20, Mrps14
GOTERM_CC_FAT	GO:0043232~intracellular non-membrane-bounded organelle	22	0.00926698	10.5336	EG620161, Arpc3, Nola2, Pabpc3, Rpl35a, Mrpl23, Mrps28, Rps29, Mrpl54, Pin4, Rpl34, Aif1, Mrpl20, Uxt, Rps29, Dsg2, LOC100039478, Rpl35a, Rhbdl1, Ptcra, Mrps14, Hist1h2ae, Phlda1, Mrps24, Mrpl41, Mrpl23, Rpl35a, Rpl34, Rpl34, Rpl35, Rpl35, LOC666793, Rpl34, Rpl35a, Rpl35a, Rps8, Mrpl11, Rpl35, Rpl35a, Mrpl33
GOTERM_CC_FAT	GO:0043228~non-membrane-bounded organelle	22	0.00926698	10.5336	EG620161, Arpc3, Nola2, Pabpc3, Rpl35a, Mrpl23, Mrps28, Rps29, Mrpl54, Pin4, Rpl34, Aif1, Mrpl20, Uxt, Rps29, Dsg2, LOC100039478, Rpl35a, Rhbdl1, Ptcra, Mrps14, Hist1h2ae, Phlda1, Mrps24, Mrpl41, Mrpl23, Rpl35a, Rpl34, Rpl34, Rpl35, Rpl35, LOC666793, Rpl34, Rpl35a, Rpl35a, Rps8, Mrpl11, Rpl35, Rpl35a, Mrpl33
GOTERM_CC_FAT	GO:0031974~membrane-enclosed lumen	13	0.0746457	60.4452	Mrps24, Nola2, Mrpl23, Mrpl41, Mrpl23, Pin4, 2810012G03, Polr2i, Cox6b1, Mrpl20, Timm13, Mrpl11, Mrps14, Phlda1
GOTERM_MF_FAT	GO:0003723~RNA binding	6	0.160242	87.1958	Magohb, Nola2, Mrpl23, Mrpl23, Mrpl11, Mrpl20, Lsm3
GOTERM_CC_FAT	GO:0070013~intracellular organelle lumen	11	0.195919	92.624	Nola2, Mrps24, Mrpl23, Mrpl41, Mrpl23, Pin4, 2810012G03, Polr2i, Mrpl11, Mrpl20, Mrps14, Phlda1
GOTERM_CC_FAT	GO:0043233~organelle lumen	11	0.198115	92.8612	Nola2, Mrps24, Mrpl23, Mrpl41, Mrpl23, Pin4, 2810012G03, Polr2i, Mrpl11, Mrpl20, Mrps14, Phlda1
GOTERM_CC_FAT	GO:0031981~nuclear lumen	4	0.932005	100	Nola2, Pin4, Polr2i, Phlda1
Annotation Cluster 2	Enrichment Score: 3.466238359756048 (P value = 3.4E-04)
Category	Term	Gene Counts	PValue	FDR	Genes
GOTERM_CC_FAT	GO:0005739~mitochondrion	35	2.39422e-13	2.86304e-10	Mrpl23, Mrps28, 0610006I08, 2900010M23, Isoc2b, 1810027O10, Atp5l, 2010100O12, LOC100039478, Rpl35a, Mrps14, Mrps24, Mrpl23, Rpl35a, Rpl34, Cox6b1, Bloc1s1, EG626854, Ndufaf2, Rpl35a, Ndufs5, Atp5l, Rpl35a, Mrpl11, Ndufb4, Atp5l, Mrpl33, Runx1, Rpl35a, Gm561, Mrpl54, Rpl34, Bloc1s1, lama3, Mrpl20, Wnt2, Timm13, 2410015M20, Dsg2, Ndufb4, 1110020P15Rik, Uqcr, Ptcra, Glrx5, Mrpl41, Rpl34, Rpl34, GEN…
SP_PIR_KEYWORDS	mitochondrion	24	1.31427e-11	1.52201e-08	Mrpl23, Mrps28, Mrpl54, lama3, Mrpl20, Isoc2b, Atp5l, 2010100O12, Timm13, Ndufb4, 1110020P15Rik, Uqcr, Mrps14, Mrps24, Mrpl41, Mrpl23, Cox6b1, EG626854, Ndufaf2, Uqcr, Ndufs5, Atp5l, Arip2, Clpp, Ndufb4, Mrpl11, Magmas, Atp5l, Mrpl33, Runx1
GOTERM_CC_FAT	GO:0044429~mitochondrial part	18	3.11592e-08	3.72521e-05	Mrps24, Mrpl23, Mrpl41, Mrpl23, Cox6b1, lama3, Mrpl20, Atp5l, 1810027O10, EG626854, Timm13, Ndufs5, Uqcr, Atp5l, Arip2, Ndufb4, 1110020P15Rik, Mrpl11, Ndufb4, Uqcr, Magmas, Atp5l, Mrps14, Runx1
KEGG_PATHWAY	mmu00190:Oxidative phosphorylation	8	5.47233e-06	0.00488082	Atp6v1f, Cox6b1, Atp5l, Atp6v1f, Ndufs5, Uqcr, Atp5l, Ndufb4, 1110020P15Rik, Ndufb4, Uqcr, Atp5l, Runx1
GOTERM_CC_FAT	GO:0005743~mitochondrial inner membrane	11	2.01976e-05	0.0241444	Cox6b1, lama3, Atp5l, 1810027O10, Timm13, EG626854, Ndufs5, Uqcr, Atp5l, Ndufb4, 1110020P15Rik, Ndufb4, Uqcr, Magmas, Atp5l, Runx1
GOTERM_CC_FAT	GO:0031966~mitochondrial membrane	12	2.36371e-05	0.0282554	Cox6b1, lama3, Atp5l, 1810027O10, Timm13, EG626854, Ndufs5, Uqcr, Atp5l, Arip2, Ndufb4, 1110020P15Rik, Ndufb4, Uqcr, Magmas, Atp5l, Runx1
GOTERM_CC_FAT	GO:0019866~organelle inner membrane	11	3.17064e-05	0.0378996	Cox6b1, lama3, Atp5l, 1810027O10, Timm13, EG626854, Ndufs5, Uqcr, Atp5l, Ndufb4, 1110020P15Rik, Ndufb4, Uqcr, Magmas, Atp5l, Runx1
GOTERM_CC_FAT	GO:0005740~mitochondrial envelope	12	4.12161e-05	0.0492643	Cox6b1, lama3, Atp5l, 1810027O10, Timm13, EG626854, Ndufs5, Uqcr, Atp5l, Arip2, Ndufb4, 1110020P15Rik, Ndufb4, Uqcr, Magmas, Atp5l, Runx1
SP_PIR_KEYWORDS	mitochondrion inner membrane	8	5.11812e-05	0.0592551	lama3, Atp5l, Timm13, Ndufs5, Uqcr, Atp5l, Ndufb4, 1110020P15Rik, Ndufb4, Uqcr, Magmas, Atp5l, Runx1
GOTERM_CC_FAT	GO:0031967~organelle envelope	13	0.000173069	0.206715	Cox6b1, lama3, 1810027O10, Atp5l, EG626854, Timm13, Ndufs5, Uqcr, Atp5l, Arip2, Ndufb4, Gchfr, 1110020P15Rik, Ndufb4, Uqcr, Magmas, Atp5l, Runx1
GOTERM_CC_FAT	GO:0031975~envelope	13	0.000179126	0.213942	Cox6b1, lama3, 1810027O10, Atp5l, EG626854, Timm13, Ndufs5, Uqcr, Atp5l, Arip2, Ndufb4, Gchfr, 1110020P15Rik, Ndufb4, Uqcr, Magmas, Atp5l, Runx1
SP_PIR_KEYWORDS	respiratory chain	5	0.00031821	0.367888	Uqcr, Ndufs5, Ndufb4, 1110020P15Rik, Uqcr, Ndufb4, Runx1
GOTERM_MF_FAT	GO:0015078~hydrogen ion transmembrane transporter activity	5	0.00041495	0.487274	Uqcr, Atp5l, Atp6v1f, 1110020P15Rik, Cox6b1, Uqcr, Atp5l, Atp5l, Atp6v1f
KEGG_PATHWAY	mmu05016:Huntington's disease	7	0.000439885	0.391663	Uqcr, Ndufs5, Ndufb4, Polr2i, 1110020P15Rik, Cox6b1, Uqcr, Ndufb4, Runx1
GOTERM_MF_FAT	GO:0015077~monovalent inorganic cation transmembrane transporter activity	5	0.000519751	0.609998	Uqcr, Atp5l, Atp6v1f, 1110020P15Rik, Cox6b1, Uqcr, Atp5l, Atp5l, Atp6v1f
GOTERM_CC_FAT	GO:0031090~organelle membrane	15	0.000632538	0.753609	Cox6b1, lama3, 1810027O10, Atp5l, Wnt2, EG626854, Timm13, Ndufs5, Uqcr, Atp5l, Arip2, Ndufb4, Gchfr, 1110020P15Rik, Ndufb4, Uqcr, Magmas, Atp5l, Phlda1, Runx1
KEGG_PATHWAY	mmu05012:Parkinson's disease	6	0.000755373	0.671727	Uqcr, Ndufs5, Ndufb4, 1110020P15Rik, Cox6b1, Uqcr, Ndufb4, Runx1
GOTERM_CC_FAT	GO:0070469~respiratory chain	5	0.000819635	0.975518	Uqcr, Ndufs5, Ndufb4, 1110020P15Rik, Uqcr, Ndufb4, Runx1
GOTERM_BP_FAT	GO:0006091~generation of precursor metabolites and energy	7	0.0017761	2.53163	Uqcr, Ndufs5, Atp5l, Ndufb4, Atp6v1f, 1110020P15Rik, Uqcr, Ndufb4, Atp5l, Atp5l, Runx1, Atp6v1f
SP_PIR_KEYWORDS	electron transport	5	0.00192124	2.20244	Uqcr, Ndufs5, Ndufb4, 1110020P15Rik, Uqcr, Ndufb4, Runx1
GOTERM_MF_FAT	GO:0022890~inorganic cation transmembrane transporter activity	5	0.00212564	2.47328	Uqcr, Atp5l, Atp6v1f, 1110020P15Rik, Cox6b1, Uqcr, Atp5l, Atp5l, Atp6v1f
GOTERM_BP_FAT	GO:0022900~electron transport chain	5	0.00224913	3.19575	Uqcr, Ndufs5, Ndufb4, 1110020P15Rik, Uqcr, Ndufb4, Runx1
GOTERM_BP_FAT	GO:0006119~oxidative phosphorylation	4	0.00263553	3.73511	Uqcr, Atp5l, Atp6v1f, 1110020P15Rik, Uqcr, Atp5l, Atp5l, Atp6v1f
KEGG_PATHWAY	mmu05010:Alzheimer's disease	6	0.0030494	2.68724	Uqcr, Ndufs5, Ndufb4, 1110020P15Rik, Cox6b1, Uqcr, Ndufb4, Runx1
SP_PIR_KEYWORDS	transport	16	0.0169678	17.9782	Magohb, Fabp2, Fabp7, S100a13, Atp6v1f, lama3, Atp5l, Atp6v1f, Timm13, Ndufs5, Uqcr, Atp5l, Mup4, Ndufb4, Fabp4, 1110020P15Rik, Ndufb4, Uqcr, Magmas, 10349904, Atp5l, Runx1
KEGG_PATHWAY	mmu04260:Cardiac muscle contraction	3	0.0696181	47.4611	Uqcr, 1110020P15Rik, Cox6b1, Uqcr
GOTERM_BP_FAT	GO:0016310~phosphorylation	7	0.141849	88.9926	Wnt2, Uqcr, Mapbpip, Atp5l, Atp6v1f, 1110020P15Rik, Uqcr, Atp5l, Atp5l, Gadd45g, Atp6v1f
GOTERM_BP_FAT	GO:0055114~oxidation reduction	6	0.23627	97.9514	Uqcr, Ndufs5, 10551347, Ndufb4, 1110020P15Rik, Uqcr, Ndufb4, Runx1
GOTERM_BP_FAT	GO:0006793~phosphorus metabolic process	7	0.253939	98.5384	Wnt2, Uqcr, Mapbpip, Atp5l, Atp6v1f, 1110020P15Rik, Uqcr, Atp5l, Atp5l, Gadd45g, Atp6v1f
GOTERM_BP_FAT	GO:0006796~phosphate metabolic process	7	0.253939	98.5384	Wnt2, Uqcr, Mapbpip, Atp5l, Atp6v1f, 1110020P15Rik, Uqcr, Atp5l, Atp5l, Gadd45g, Atp6v1f
GOTERM_BP_FAT	GO:0006811~ion transport	4	0.689293	100	Wnt2, EG626854, Atp5l, Atp6v1f, Atp5l, Atp5l, Atp6v1f
GOTERM_BP_FAT	GO:0006468~protein amino acid phosphorylation	3	0.830562	100	Wnt2, Mapbpip, Gadd45g
Annotation Cluster 3	Enrichment Score: 2.2214229004942507 (P value = 6.0E-03)
Category	Term	Gene Counts	PValue	FDR	Genes
SP_PIR_KEYWORDS	lipid-binding	5	0.00135742	1.56074	Fabp2, Fabp7, S100a13, Fabp4, Gadd45g
INTERPRO	IPR000566:Lipocalin-related protein and Bos/Can/Equ allergen	4	0.00189647	2.26125	Fabp2, Fabp7, Mup4, Fabp4
INTERPRO	IPR012674:Calycin	4	0.00225039	2.67803	Fabp2, Fabp7, Mup4, Fabp4
INTERPRO	IPR000463:Cytosolic fatty-acid binding	3	0.0024982	2.96887	Fabp2, Fabp7, Fabp4
PIR_SUPERFAMILY	PIRSF500199:intracellular lipid-binding protein	3	0.00298761	2.98421	Fabp2, Fabp7, Fabp4
PIR_SUPERFAMILY	PIRSF002390:lipid binding protein, FABP type	3	0.00298761	2.98421	Fabp2, Fabp7, Fabp4
KEGG_PATHWAY	mmu03320:PPAR signaling pathway	3	0.0711835	48.2443	Fabp2, Fabp7, Fabp4
GOTERM_MF_FAT	GO:0008289~lipid binding	4	0.184096	90.8786	Fabp2, Fabp7, Fabp4, Gadd45g

## Sheet: NF_ZT4WT>KO
Table S4. Functional annotation clustering of genes whose RNA expression was different between WT and Noc KO mice using DAVID
ZT4: WT>KO
Annotation Cluster 1	Enrichment Score: 0.7849391644005843
Category	Term	Gene Counts	PValue	FDR	Genes
GOTERM_BP_FAT	GO:0043066~negative regulation of apoptosis	3	0.0314354	36.2969	Syvn1, Esr1, Trp53
GOTERM_BP_FAT	GO:0043069~negative regulation of programmed cell death	3	0.0326557	37.4208	Syvn1, Esr1, Trp53
GOTERM_BP_FAT	GO:0060548~negative regulation of cell death	3	0.0329021	37.6454	Syvn1, Esr1, Trp53
SP_PIR_KEYWORDS	ubl conjugation	3	0.0965747	64.3624	Syvn1, Esr1, Trp53
GOTERM_BP_FAT	GO:0042981~regulation of apoptosis	3	0.136379	87.3818	Syvn1, Esr1, Trp53
GOTERM_BP_FAT	GO:0043067~regulation of programmed cell death	3	0.1392	87.9514	Syvn1, Esr1, Trp53
GOTERM_BP_FAT	GO:0010941~regulation of cell death	3	0.140413	88.189	Syvn1, Esr1, Trp53
GOTERM_MF_FAT	GO:0046872~metal ion binding	7	0.19418	88.5963	Zfp294, Syvn1, Scara5, Esr1, Adprh, Trp53, Slc41a2
GOTERM_MF_FAT	GO:0043169~cation binding	7	0.200507	89.4654	Zfp294, Syvn1, Scara5, Esr1, Adprh, Trp53, Slc41a2
GOTERM_MF_FAT	GO:0043167~ion binding	7	0.209528	90.6015	Zfp294, Syvn1, Scara5, Esr1, Adprh, Trp53, Slc41a2
GOTERM_MF_FAT	GO:0046914~transition metal ion binding	5	0.288977	96.761	Zfp294, Syvn1, Scara5, Esr1, Trp53
SP_PIR_KEYWORDS	zinc	4	0.29481	97.123	Zfp294, Syvn1, Esr1, Trp53
SP_PIR_KEYWORDS	zinc-finger	3	0.345014	98.6414	Zfp294, Syvn1, Esr1
GOTERM_MF_FAT	GO:0008270~zinc ion binding	4	0.386707	99.2678	Zfp294, Syvn1, Esr1, Trp53
SP_PIR_KEYWORDS	metal-binding	4	0.521463	99.944	Zfp294, Syvn1, Esr1, Trp53
SP_PIR_KEYWORDS	phosphoprotein	7	0.656585	99.9981	Zfp294, Syvn1, Slc43a1, Esr1, Trp53, Chrm3, Asns
Annotation Cluster 2	Enrichment Score: 0.34012084059870923
Category	Term	Gene Counts	PValue	FDR	Genes
GOTERM_MF_FAT	GO:0003700~transcription factor activity	3	0.195347	88.7613	Obox3, Esr1, Obox3, Trp53
GOTERM_MF_FAT	GO:0030528~transcription regulator activity	3	0.367247	98.9976	Obox3, Esr1, Obox3, Trp53
SP_PIR_KEYWORDS	dna-binding	3	0.419369	99.6006	Obox3, Esr1, Obox3, Trp53
GOTERM_BP_FAT	GO:0045449~regulation of transcription	4	0.501133	99.9946	Obox3, Esr1, Obox3, 10521725, Trp53
GOTERM_BP_FAT	GO:0006355~regulation of transcription, DNA-dependent	3	0.527337	99.9975	Obox3, Esr1, Obox3, Trp53
GOTERM_BP_FAT	GO:0051252~regulation of RNA metabolic process	3	0.53616	99.9981	Obox3, Esr1, Obox3, Trp53
GOTERM_MF_FAT	GO:0003677~DNA binding	3	0.57778	99.9829	Obox3, Esr1, Obox3, Trp53
SP_PIR_KEYWORDS	nucleus	4	0.77192	100	Obox3, Esr1, Obox3, 10521725, Trp53
