# Supplementary material for: Changes in poly(A) tail length dynamics from the loss of the circadian deadenylase Nocturnin
Source: Sci Rep. 2015 Nov 20;5:17059. doi: 10.1038/srep17059 (PMC4653638; doi:10.1038/srep17059)
Supplement: Supplementary Table S5 [file srep17059-s6.xls]

## Sheet: Sheet1
Table S5. Oligo DNA primers and restriction enzymes used in this study
Application	Gene Symbol	Oligo Sequence	Restriction Enzyme
LM-PAT assay	Bloc1s1	5'- AGCTGGACCATGAGGTGAAGACTC -3'	AflII
	Cd52	5'- CTACGGCCGCTTCTGGTACTAAC -3'	PvuII
	Hspb1	5'- AGTCACGCAGTCAGCGGAGAT -3'	ApaI
	Ndufb2	5'- GTACAGGGAGTTTCCCCAGCTTAC -3'	AflII
qPCR	Gene	Forward sequence	Forward Primer Location	Reverse sequence	Reverse Primer Location	Sequence Accession Number	Amplicon Size (bp)	Primer Concentration (nM)
	Rplp0	5'- CACTGGTCTAGGACCCGAGAAG -3'	502-523 (exon 4)	5'- GGTGCCTCTGAAGATTTTCG -3'	555-574 (exon 4)	NM_007475	73	150
	Bloc1s1	5'- TCAACCAGGCACTTAAGGAA -3'	340-359 (exon 3-4)	5'- TAGACGTATTCCAGCGCAGT -3'	417-436 (exon 4)	NM_015740	97	300
	Cd52	5'- CCACCATCAGTAGCGAGAGA -3'	359-378 (exon 2)	5'- GCCATTGGCTGTCAACTTTA -3'	424-443 (exon 2)	NM_013706	85	200
	Hspb1	5'- GGAGCTCACAGTGAAGACCA -3'	473-492 (exon 1)	5'- ATGTTCGTCCTGCCTTTCTT -3'	526-545 (exon 3)	NM_013560	73	200
	Ndufb2	5'- AAGAACTGGGAATCCCTCCT -3'	316-335 (exon 3)	5'- TTTGGCAAGCCACTTTAATTT -3'	423-443 (exon 4)	NM_026612	128	200
	Lims2	5'-AGTCATGTGATCGAGGGTGA-3'	814-833 (exon 7)	5'-GTGAGCTTCATGTTGCAGGT-3'	886-905 (exon 8)	NM_144862	91	200
	Mrpl35	5'-CAGTTGTTTCCTCTGCTCCA-3'	213-232 (exon 1)	5'-AGAGCTCTGACTGGTGGCTT-3'	320-339 (exon 2)	NM_145644	126	200
	18srRNA	5'- CGCCGCTAGAGGTGAAATTC -3'	949-968	5'- CGAACCTCCGACTTTCGTTCT -3'	1029-1049	NR_003278	101	100
	Nd1	5'- CAGGATGAGCCTCAAACTCC -3'	356-375	5'- GGTCAGGCTGGCAGAAGTAA -3'	520-539	NC_005089	184	200
	Nd2	5'- CAAGGGATCCCACTGCACAT -3'	358-377	5'- GAGTAGCGGGTAGATTTGGATTAAAA -3'	422-447	NC_005089	90	200
	Nd3	5'- TCCCTAACGCTAATTCTAGTTGC -3'	40-62	5'- GAATGGTAGACGTGCAGAGC -3'	134-153	NC_005089	114	200
	Nd4/4L	5'- CCACTGCTAATTGCCCTCA -3'	475-493 (Nd4)	5'- CTTCAACATGGGCTTTTGGT -3'	648-667 (Nd4)	NC_005089	193	200
	Nd5	5'- CGGACGAACAGACGCAAATA -3'	496-523	5'- CAAACTATAGCTAAAATGAATCCGATGT -3'	535-563	NC_005089	66	200
	Nd6	5'- GCTACCCCAATCCCTCCTT -3'	183-202	5'- GGATGTTGGTTGTGTTTGGA -3'	405-423	NC_005089	241	200
	CoxI	5'- GAGCCCCAGATATAGCATTCC -3'	263-283	5'- CTGTTCATCCTGTTCCTGCTC -3'	362-382	NC_005089	120	200
	CoxII	5'- TGAAGACGTCCTCCACTCATGA -3'	468-489	5'- GCCTGGGATGGCATCAGTT -3'	513-531	NC_005089	64	200
	CoxIII	5'- GCAGGATTCTTCTGAGCGTTCT -3'	283-483	5'- GTCAGCAGCCTCCTAGATCATGT -3'	327-349	NC_005089	67	200
